# Supplementary material for: A test of a triadic conceptualization of future self-identification
Source: PLoS One. 2020 Nov 24;15(11):e0242504. doi: 10.1371/journal.pone.0242504 (PMC7685460; doi:10.1371/journal.pone.0242504)
Supplement: S2 File — (CSV) [file pone.0242504.s002.csv]

ID	Sex	Race	SimilarityT1	ConnectednessT1	ClarityT1	EaseOfVisualizationT1	LikingT1	ValenceT1	VVIQ_GraduationT1	VVIQ_PostGraduationT1	SelfControlT1	SimilarityT2	ConnectednessT2	ClarityT2	EaseOfVisualizationT2	LikingT2	ValenceT2	CumulativeGPA
1	1	1	5	2	6	6	6	91	6	4.66666666666667	3.3	4	5	3	3	6	84	4
2	1	4	5	4	3	3	5	68	3.33333333333333	4.66666666666667	1.8	2	2	3	3	3	65
3	0	1	3	5	7	7	7	88	6	6.33333333333333	3.5	2	2	6	5	5	100	3.2
4	0	1	3	3	5	5	6	72	5.66666666666667	4.66666666666667	3.2	3	3	5	5	5	77	2.92
5	0	7	5	5	6	6	6	95	6.33333333333333	4.66666666666667	4.7	4	4	6	6	6	95	4
6	0	3	5	7	5	5	7	81	7	3.33333333333333	4.3	5	5	4	5	6	73	3.72
7	0	3	2	3	7	6	4	81	7	4.66666666666667	3.4							2.5
8	0	3	4	3	4	3	6	95	7	2.66666666666667	4.3	3	3	1	1	5	69	2.98
9	1	1	5	4	6	6	4	90	1	4.33333333333333	3	5	6	7	7	7	90	3.61
10	1	1	4	4	5	6	6	82	7	5.66666666666667	3.3	6	6	5	5	6	84	3.4
11	1	1	5	5	6	6	6	64	4.33333333333333	5.33333333333333	4.2	4	4	4	5	4	66	3.93
12	0	7	5	7	6	5	7	91	7	6	4.3	4	6	5	6	6	87	3.42
13	1	1	5	6	6	5	6	87	6.33333333333333	5.33333333333333	3.8	6	6	7	6	6	92	4
14	0	1	5	5	6	6	7	81	5.33333333333333	6	4	5	5	7	7	7	100	3.22
15	0	1	6	5	4	4	6	60	6	5.66666666666667	4.2							2.23
16	1	2	6	7	6	5	6	75	6.66666666666667	4.33333333333333	4.4							2.48
17	0	4	6	5	5	3	5	71	4.33333333333333	2	3.3							2.35
18	1	1	4	3	2	3	5	79	2.66666666666667	3.33333333333333	2.3							2.79
19	0	1	5	5	6	6	5	73	5.66666666666667	6.66666666666667	4.4	5	5	6	6	5	62
20	1	1	4	3	6	6	5	80	4	5	3.2
21	0	3	5	7	1	3	7	59	6.33333333333333	6	4.2							3.79
22	0	1	2	2	7	7	7	81	7	7	4.2	3	7	7	7	7	89	3.42
23	1	1	5	5	6	6	5	87	7	6	2.7	4	4	4	4	4	50	3.42
24	1	1	4	7	5	4	7	83	7	4.66666666666667	3	4	4	4	5	7	98	3.23
25	0	1	2	4	7	7	6	90	7	4.66666666666667	3.7	3	3	6	5	7	81	3.31
26	1	1	5	6	7	7	6	94	6.66666666666667	5.66666666666667	2.3	5	6	6	6	7	85	3.59
27	0	3	5	6	6	6	6	90	5	4.33333333333333	3.7	5	6	5	6	6	89	2.86
28	0	1	4	2	6	5	6	77	5.66666666666667	6.33333333333333	3	5	2	6	6	6	77	3.36
29	0	1	3	2	6	5	5	67	3.33333333333333	4	2.7							3.94
30	0	1	7	7	5	6	6	80	6.33333333333333	5.66666666666667	3.8	6	7	6	6	5	81	3.74
31	0	1	4	5	5	5	3	75	4.66666666666667	5.66666666666667	3.4	5	5	5	4	5	85	3.65
32	0	1	3	3	2	3	5	58	3.33333333333333	3.66666666666667	2.9	3	3	2	3	5	58	3.12
33	0	3	2	4	1	2	4	81	5	2.33333333333333	2.5	4	3	3	2	5	73	3.47
34	0	1	6	6	5	5	7	67	5	4	4.1	6	7	6	6	6	85	3.42
35	0	1	5	4	4	5	6	80	5.33333333333333	4.33333333333333	3	5	4	5	5	6	76	3.69
36	1	1	4	4	5	5	5	60	7	5.33333333333333	3.2	4	3	4	5	5	64	2.71
37	0	1	2	2	6	6	7	88	6	4.66666666666667	3	5	5	7	7	5	92
38	1	2	4	5	7	7	6	80	6	5	3.6							2.77
39	1	2	6	6	6	6	6	71	1.33333333333333	4	2.2	7	6	6	7	6	96	3.88
40	0	1	5	3	4	5	5	68	4	4	3.4	5	3	4	5	6	91	4
41	1	1	5	3	4	4	6	89	6.33333333333333	3.33333333333333	4.2	6	4	4	4	5	89	3.86
42	0	1	6	5	4	4	6	66	4.33333333333333	4	2.6	5	3	4	4	5	67	3.29
43	0	1	4	4	5	5	3	66	6	5.66666666666667	3.4	4	3	5	6	4	61	3.78
44	1	1	5	4	5	5	7	91	3.33333333333333	4	3.1							3.36
45	1	1	4	5	5	5	5	81	7	4.33333333333333	4	4	5	4	3	6	92	3.53
46	1	3	3	4	6	5	5	73	5	5	3.3	4	4	4	6	3	77	2.21
47	1	1	5	5	4	3	6	71	5	5	2.8							3.2
48	1	3	5	6	7	7	7	100	6.33333333333333	7	2	5	6	7	7	6	100	2.93
49	1	1	5	2	2	5	6	96	2.33333333333333	2.66666666666667	3.1	6	4	2	4	6	82	3.91
50	0	1	5	4	6	6	6	86	6	6.33333333333333	3.8	6	4	6	5	7	92	2.17
51	0	1	3	5	4	5	6	77	6	5.33333333333333	4	3	5	5	5	6	80	4
52	0	2	3	5	3	3	5	69	7	4.33333333333333	3	4	5	4	3	6	70	3.1
53	0	1	6	5	7	7	7	100	7	7	4.1	6	7	7	7	7	100	4
54	1	1	5	3	5	5	6	72	2.33333333333333	2.33333333333333	3.5	6	3	6	5	6	100	2.66
55	1	2	5	7	7	7	7	91	7	6	4.1	5	6	5	5	6	82	4
56	1	1	5	4	5	5	4	74	4.66666666666667	3.33333333333333	2.2							3.33
57	1	1	5	4	3	3	7	64	5.66666666666667	5	3.3							3.85
58	1	3	4	4	4	3	5	78	6.33333333333333	3	3.8	4	4	4	5	3	72	3.23
59	0	1	5	4	6	7	5	82	6	3.66666666666667	4.1							2.59
60	1	1	3	4	4	6	5	72	5.33333333333333	5.33333333333333	3.4	4	3	5	6	5	91	3.51
61	1	1	1	5	4	5	7	92	6.33333333333333	5	2.5	2	5	6	6	7	87	3.89
62	1	2	5	5	5	6	7	91	5.66666666666667	5	3.2							3.92
63	0	1	5	5	6	6	5	90	7	5.66666666666667	3.1
64	0	4	4	1	5	6	7	91	5.33333333333333	5.66666666666667	2.4							2.73
65	0	1	2	2	2	3	5	37	5.66666666666667	2	3	3	2	3	4	3	39	3.43
66	0	1	3	4	3	5	5	56	5	3.66666666666667	2.9	4	3	3	3	5	70	3.93
67	1	1	5	1	1	2	7	92	3	2	2.7	7	2	3	3	7	74	2.81
68	1	1	5	5	7	7	6	88	6.66666666666667	6.33333333333333	3.1	3	6	5	5	6	81	2.44
69	1	1	3	5	4	5	5	81	5	4.33333333333333	4							3.78
70	0	1	3	5	4	5	6	75	7	5	2.5	2	3	3	1	6	24	2.86
71	1	2	5	6	6	5	7	100	6.66666666666667	5.33333333333333	3.4	4	5	5	5	4	100	2.88
72	0	1	4	2	7	6	7	95	6	5	4.5	4	2	6	6	6	100	4
73	0	1	5	1	7	4	7	47	3.33333333333333	6.33333333333333	3.8							3.63
74	0	3	3	6	4	3	5	72	5.66666666666667	4	3.6							3.68
75	0	2	2	3	3	3	4	45	4.66666666666667	3	2.9							3.33
76	0	8	3	3	5	5	6	78	5.66666666666667	4.33333333333333	4.4	3	4	2	3	5	76	3.47
77	0	4	2	1	4	5	7	71	6.66666666666667	5.66666666666667	2.5	4	3	5	5	7	82	2.64
78	0	1	3	3	7	7	7	85	7	6.33333333333333	3.9	3	2	6	6	5	81	3.08
79	1	8	1	1	7	7	7	98	7	7	4.6	7	7	7	7	7	100	2.82
80	1	1	5	4	5	6	5	71	5.66666666666667	4	3.1	5	5	4	4	5	100	3.33
81	0	1	4	2	2	2	5	61	4	4.66666666666667	2.6	4	2	2	2	4	55	3.38
82	1	1	5	6	6	6	6	71	4.33333333333333	3	3.2	5	5	4	5	6	92	3.25
83	0	4	3	3	2	3	3	56	4	3	2.4	4	3	4	3	4	49	4
84	1	4	5	5	4	5	6	78	7	6	3	5	5	6	6	7	96	3.39
85	0	1	5	6	6	5	6	81	3.66666666666667	4.33333333333333	2.4	5	4	5	6	5	81	3.35
86	0	3	4	5	4	6	6	91	6	4	3.4							3.69
87	0	1	3	4	3	3	3	56	3.33333333333333	4	3.8							2.65
88	1	2	4	5	3	3	6	85	5.33333333333333	5.33333333333333	3.6							3.56
89	1	1	2	6	4	3	7	91	3.66666666666667	2.66666666666667	2.4	2	5	5	5	7	95	3.2
90	1	3	7	7	7	7	7	100	7	7	3.1	6	7	7	7	7	100	2.93
91	0	5	6	6	4	3	7	83	6.33333333333333	4	3.4	5	5	6	5	6	93	2.52
92	0	1	4	4	4	3	5	81	2.66666666666667	3	4.5	3	2	5	5	4	72	4
93	0	1	4	3	7	6	5	80	2.33333333333333	4	3.2	5	3	7	6	6	73	2.89
94	1	3	6	6	4	2	5	40	6.33333333333333	3.66666666666667	3							3.85
95	1	3	3	2	4	3	5	66	5.66666666666667	5	3	4	2	3	3	5	59	3.34
96	1	1	3	5	6	7	7	100	7	6.66666666666667	2.5	4	6	7	7	7	100	4
97	0	3	6	5	6	5	7	94	6	6.33333333333333	4.1							3.22
98	0	3	3	5	5	5	6	76	6.33333333333333	4.66666666666667	3.6	4	3	4	5	5	74	3.76
99	1	1	4	5	5	5	6	87	6	5	3.6	4	5	5	5	5	74	3.15
100	0	4	3	2	5	5	6	78	6	5.33333333333333	4.1	5	6	5	5	5	81	3.49
101	1	1	4	6	4	4	5	76	5	4.33333333333333	3.5	5	6	5	5	5	68	3.12
102	0	1	4	2	6	5	5	91	6	4.66666666666667	3.7	4	4	5	6	6	89	3.06
103	0	1	2	2	6	6	7	96	7	5.33333333333333	2.8							3.52
104	0	6	5	6	6	6	7	90	7	5	3.6							1.69
105	1	3	5	5	4	3	5	66	5.33333333333333	2	3							3.77
106	1	3	4	7	7	7	7	100	5	6	3.1	4	5	7	7	6	88	3.13
107	1	3	5	5	5	6	7	100	3.33333333333333	4.33333333333333	4.1	5	5	5	5	6	100	3.21
108	0	8	4	3	4	5	5	82	6	5.33333333333333	4.4	5	4	5	6	7	98	3.25
109	0	1	5	5	5	5	6	81	6	3.33333333333333	3.6	5	5	6	6	6	86	3.75
110	0	3	5	6	6	6	5	77	6	4.33333333333333	3	5	4	6	6	6	77	3.19
111	0	3	5	5	3	2	7	73	4.33333333333333	1.66666666666667	3.6	5	3	2	1	6	84	3.31
112	0	3	4	3	4	3	7	64	6.33333333333333	5	3.7	3	2	3	2	4	60	2.07
113	0	1	3	3	6	7	5	77	5	3.33333333333333	4.1	2	3	7	6	4	76	3.72
114	1	5	4	6	5	5	6	70	3.33333333333333	2.33333333333333	2.3	4	5	3	3	6	72	4
115	1	1	5	5	4	6	6	100	4.33333333333333	5.66666666666667	4.6	5	5	5	6	6	100	3.68
116	0	1	5	5	7	6	6	79	7	5.33333333333333	3.5	5	4	6	6	5	80	4
117	1	1	5	3	3	4	6	89	7	5.66666666666667	3.9							3.43
118	0	1	5	7	7	7	7	100	6	6	4.5	5	6	6	6	7	100	3.67
119	1	1	5	5	5	5	7	100	4.66666666666667	4.33333333333333	4.7	3	3	3	4	7	100	2.72
120	1	2	5	4	6	5	6	90	3	5.66666666666667	3	6	5	5	5	5	92	3.83
121	1	3	3	4	4	5	6	66	5.33333333333333	5.66666666666667	3.2	5	5	5	5	6	90	3.34
122	1	3	7	7	6	6	7	87	5.33333333333333	5.66666666666667	2.4	7	7	7	7	7	100	3.97
123	0	1	3	2	3	2	5	82	5.33333333333333	2.33333333333333	3.9							3.5
124	1	2	5	7	3	5	3	82	2.33333333333333	3.66666666666667	3							3.8
125	0	1	4	2	6	6	7	80	5.66666666666667	5.66666666666667	3.7	4	4	6	6	6	92	3.83
126	1	4	1	4	5	6	7	100	5	5	2.9							2.54
127	0	1	5	3	4	4	6	80	4.33333333333333	4.33333333333333	3.7	5	3	5	5	5	81	3.78
128	1	1	3	5	6	7	7	88	4.33333333333333	4.66666666666667	4	6	7	6	6	6	83	2.58
129	0	1	5	5	4	3	7	39	5	4.66666666666667	3	4	4	2	3	4	50	3.29
130	1	1	4	5	5	5	6	80	3.33333333333333	4.66666666666667	3	4	4	5	5	6	86	3.75
131	0	1	6	5	3	4	5	94	6	6	3.2	5	5	6	7	6	93	3.77
132	0	3	2	2	5	6	6	71	2.66666666666667	4	3.1	3	6	5	5	6	92	2.25
133	0	2	4	3	2	2	5	80	2.33333333333333	2.66666666666667	2.6	4	2	2	2	5	70	4
134	0	3	6	2	3	3	4	50	3	3.33333333333333	2.1	6	4	5	5	3	49	3.01
135	1	3	4	7	7	7	7	88	6	5.66666666666667	4							1.73
136	0	1	6	7	2	3	5	44	1	3.33333333333333	3.3
137	0	1	2	3	7	7	5	90	7	6	4	5	3	4	4	5	67	3.23
138	0	1	3	4	4	3	6	78	5	3.33333333333333	3.5	3	4	4	3	6	86	2.97
139	0	3	2	7	3	3	7	61	5	2	4	2	5	4	4	3	100	3.28
140	1	1	4	3	4	3	6	79	6.33333333333333	4	3.8	6	5	4	3	7	94
141	0	1	5	3	4	3	5	70	7	4.33333333333333	4.1	6	5	5	5	6	75	3.78
142	1	1	4	6	6	6	7	92	6.33333333333333	4.66666666666667	2.5	5	6	5	6	7	83	3.73
143	0		4	4	7	7	7	100	7	7		4	5	7	7	7	100	3.05
144	1	4	3	4	4	4	5	68	5	2	3.3	3	4	5	5	4	56	3.68
145	1	2	4	5	4	5	6	68	4.33333333333333	2	2.9	4	2	3	2	5	79	3.68
146	0	3	3	1	1	1	6	56	3	2	4.2	4	6	4	3	6	66	3.85
147	0	3	6	5	7	7	7	100	3.66666666666667	4.33333333333333	2.7	4	2	4	3	6	70	3.46
148	1	3	5	5	6	6	7	92	6	4.66666666666667	3.7	5	4	6	7	7	100	3.51
149	0	1	4	4	5	4	7	69	7	3	2.5	5	5	4	3	5	57	3.39
150	0	3	5	4	3	5	6	68	5.33333333333333	3.66666666666667	4.4	5	4	4	5	6	82	3.59
151	1	2	2	4	3	2	5	80	6	2.33333333333333	2.4							2.97
152	1	1	2	4	2	1	6	89	5.33333333333333	3	3.5							3.6
153	0	3	3	3	4	5	6	87	7	5.66666666666667	2.6	3	3	5	6	7	93	3.6
154	1	1	4	4	5	6	5	75	4.66666666666667	4.66666666666667	2.9	3	3	5	5	5	72	3.85
155	1	1	4	5	6	5	6	75	6	2.66666666666667	1.8							2.24
156	0	3	2	3	5	5	6	92	5.33333333333333	2.33333333333333	2.8	4	3	5	4	7	96	3.56
157	1	1	4	4	6	5	4	70	4	6.33333333333333	2.5							2.21
158	0	1	4	5	3	5	5	61	5	4.66666666666667	3	4	3	3	3	4	54	4
159	0	3	3	4	7	7	7	100	7	7	3.4							3.51
160	1	2	3	3	6	6	7	83	3.66666666666667	5	2.7	5	4	5	6	7	100	3.56
161	1	1	3	4	4	3	5	71	5	4.66666666666667	3	4	4	5	5	5	80	3.47
162	1	1	5	3	1	1	6	91	3.33333333333333	3	3.2	3	6	3	3	7	85	4
163	0	1	5	4	4	6	6	81	4.66666666666667	3.66666666666667	3.5	4	6	5	5	6	89	2.13
164	0	1	2	1	3	2	4	28	2.66666666666667	5.33333333333333	3	1	1	4	2	4	43
165	1	7	3	5	3	3	5	70	6	3.33333333333333	3.6	5	3	4	3	5	83	3.74
166	0	1	5	6	6	5	5	76	5.33333333333333	3	3.7							2.61
167	1	2	3	4	2	2	6	78	3.33333333333333	4	2.7							3.06
168	0	1	5	5	6	6	4	83	7	6	3.6	4	6	6	6	6	87	3.85
169	0	3	5	4	6	6	6	92	6.33333333333333	6	3.1							2.7
170	0	1	3	2	5	5	6	73	3.33333333333333	5.66666666666667	3.8	2	4	5	3	7	95	3.99
171	0	1	5	5	3	3	5	60	6	4.33333333333333	3.9							4
172	1	1	3	6	7	7	7	100	5.66666666666667	6	4.8	5	4	7	7	7	100	3.54
173	1	1	5	1	1	2	4	81	1.66666666666667	2.66666666666667	1.7	5	3	2	2	6	75	3.14
174	0		3	2	4	4	6	37	7	2.66666666666667		4	3	3	5	6	82	3.06
175	0	1	4	5	6	7	7	100	7	6.66666666666667	4.1	6	7	7	7	7	100	3.55
176	0	3	6	7	5	5	7	79	7	6	3.4							2.75
177	1	2	5	3	2	2	6	69	1.66666666666667	2.66666666666667	3.1	6	5	4	4	6	64	3.51
178	0	4	1	7	3	4	7	100	1	3.33333333333333	3.7							3.38
179	1	1	6	6	5	5	6		4.66666666666667	4.66666666666667	2.77777777777778	5	7	7	6	6	84	3.33
180	0	2	5	5	4	3	7	80	6.33333333333333	4.33333333333333	4.2	5	6	6	5	6	82	3.96
181	1	1	3	2	2	3	6	81	3	2.66666666666667	3							2.74
182	0	2	3	3	3	5	7	100	3.66666666666667	3.66666666666667	4	5	4	4	4	7	100	3.58
183	0	3	2	4	3	4	7	61	6.33333333333333	5	4.1	2	3	2	2	7	62	3.23
184	1	1	6	5	5	5	6	100	7	5	3.8
185	1	1	5	6	4	4	7	100	6	4.66666666666667	4.5	6	6	5	5	7	100	3.93
186	0	3	4	5	5	7	6	80	7	5.33333333333333	3.6							3.31
187	0	4	5	3	4	3	7	72	4.33333333333333	4.66666666666667	3	5	4	3	4	6	81	3.6
188	0	3	5	4	4	5	6	66	6.33333333333333	4	3.2	4	3	4	5	5	81	2.87
189	0	1	4	2	4	3	5	66	5	4	2.7	2	5	3	3	6	60	4
190	0	1	4	3	2	3	7	100	7	3.66666666666667	3.2							2.59
191	0	1	4	3	3	3	5	90	6	4.66666666666667	4							2.52
192	0	1	5	3	7	5	6	76	3.33333333333333	5.33333333333333	3.7							2.71
193	0	4	5	7	7	6	7	90	7	5.66666666666667	4.5	6	6	7	7	7	97	3.46
194	0	3	7	7	6	6	7	78	6	6	4.2	6	6	6	6	6	88
195	1	1	4	4	7	6	5	77	3.66666666666667	5	2.6	3	5	5	5	5	79	3.93
196	1	8	3	4	2	2	6	70	3.66666666666667	4.33333333333333	1.7	3	3	2	1	5	37	1.45
197	0	4	2	4	6	5	5	72	6	4	2.9							3.94
198	0	1	3	1	5	6	7	100	4.33333333333333	6.66666666666667	3.3							3.41
199	0	8	3	3	5	2	6	67	5.33333333333333	4.33333333333333	4.5							3.98
200	1	1	5	6	3	5	6	94	6.33333333333333	5.66666666666667	4.3	5	5	5	3	6	80	3.39
201	1	1	6	5	5	7	7	92	5.33333333333333	5.33333333333333	3.9	6	6	6	5	7	83	3.31
202	1	1	1	1	5	4	7	92	6.33333333333333	3.66666666666667	3.6							3.44
203	0	2	4	2	2	3	6	71	7	4	2.9	4	6	3	3	5	71	4
204	1	1	5	4	5	5	7	61	6.66666666666667	2.66666666666667	2.4							3.64
205	0	3	4	3	1	2	5	67	6.33333333333333	2.33333333333333	3.3	5	3	3	2	5	70	3.5
206	0	3	3	2	5	5	5	92	6.33333333333333	5	3.2	2	3	5	6	6	94	3.44
207	1	7	3	4	5	4	7	60	3.5	3.33333333333333	2.8	3	4	5	6	7	100	2.91
208	0	2	5	4	4	3	6	66	5.33333333333333	3.33333333333333	3.6	7	4	4	3	5	61	4
209	0	1	3	5	4	5	6	76	5.66666666666667	6	3.6							3.74
210	1	1	5	2	1	1	3	75	5	2	2.6	3	2	3	2	6	100	3.23
211	1	2	5	5	4	5	6	100	7	5.66666666666667	2.9	5	5	6	6	5	100	3.86
212	1	3	4	3	5	5	5	83	5.33333333333333	3	3.5	4	5	4	4	6	74	3.55
213	0	1	5	5	5	5	7	81	7	7	2.9	6	6	7	7	7	95	2.92
214	0	1	5	7	5	6	6	71	5.33333333333333	4.33333333333333	3.6
215	1	1	4	6	2	6	7	80	6	5	2.6							3.4
216	1	1	3	3	5	6	6	80	5.66666666666667	4.66666666666667	2.1							3.46
217	0	1	4	4	6	6	6	86	6.66666666666667	6	2.3							3.43
218	0	6	4	5	7	6	7	71	7	6.33333333333333	3.6	5	6	5	7	6	71	3.23
219	1	1	3	2	2	1	4	29	2	1.33333333333333	3.8	4	3	3	2	5	39	4
220	1	1	2	2	3	2	2	45	3.33333333333333	1.33333333333333	3.5	5	1	2	2	3	9	3.08
221	0	8	3	3	3	4	5	72	5	4.33333333333333	2.8	3	3	5	6	5	73	2.24
222	1	2	4	4	2	2	6	91	5.33333333333333	3.66666666666667	3.1	3	4	5	3	6	85	1.95
223	0	1	2	6	5	5	6	63	7	5	2.9	4	5	4	5	6	90	4
224	0	3	4	3	3	5	5	41	3.33333333333333	4	3.8							3.11
225	0	2	4	3	6	7	6	100	7	4	2.7							3.78
226	1	1	2	1	6	7	6	87	7	5.33333333333333	2.1	3	1	2	2	6	71	2.62
227	1	1	5	5	4	4	5	50	5	5	3.1							3.53
228	0	4	5	5	6	6	7	94	6.33333333333333	4.66666666666667	4.6	5	5	6	6	6	96	4
229	1	1	4	4	2	3	7	81	5	4.66666666666667	3.4	4	5	2	2	5	59	3.84
230	1	1	4	4	3	3	5	73	4.66666666666667	3.33333333333333	2.1							3.15
231	0	3	3	4	4	5	6	70	5	4	3.5	5	4	5	5	5	67	3.67
232	0	3	4	4	5	6	7	72	5.66666666666667	6	3.3	6	4	6	7	7	91	2.61
233	1	3	5	4	5	5	6	71	7	4.33333333333333	3.8	5	4	5	5	5	76	3.23
234	0	3	2	4	3	3	6	91	5	5	2.6	4	5	5	5	6	90	1.13
235	1	2	3	4	5	5	7	77	7	4	4	3	3	4	5	7	53	3.39
236	0	3	4	4	5	5	7	89	5.33333333333333	3.66666666666667	4.6							3.8
237	0	2	6	7	5	5	7	71	6.66666666666667	6.33333333333333	4.4							3.96
238	1	1	4	5	3	5	7	5	5.66666666666667	2	1.9	3	2	5	5	6	10	3.13
239	0	1	3	3	5	4	7	100	7	6.33333333333333	3.8							3.03
240	0	2	5	6	5	6	6	91	5.66666666666667	4	3.5	6	7	5	5	7	77	3.71
241	1	2	7	6	4	3	6	80	6	2	3.1							3.85
242	0	7	4	3	4	4	3	40	4	3	3.4	6	5	5	5	6	56	2.63
243	0	5	5	7	7	6	6	81	6.33333333333333	6.66666666666667	3.9							3.42
244	0	3	4	2	4	4	3	70	6.33333333333333	5.33333333333333	3.3	2	4	3	3	7	79	3.07
245	0	4	4	4	2	3	5	48	1	3.33333333333333	3.4							3.1
246	0	3	6	4	7	7	7	91	7	5.33333333333333	2.5							2.79
247	0	7	5	7	7	6	7	95	7	6.66666666666667	3.5							3.68
248	0	1	3	2	4	5	7	81	3	3	1.5	4	2	2	2	5	65	3.85
249	1	1	6	3	5	6	6	85	5.66666666666667	3.66666666666667	3.7							3.42
250	1	1	2	1	5	5	7	89	7	4.33333333333333	2.2	1	1	7	7	7	100	4
251	0	3	4	4	5	6	6	70	5	4.66666666666667	4.7							.95
252	1	1	3	6	7	7	7	100	5	3.66666666666667	4							4
253	1	3	3	4	4	5	4	61	4.66666666666667	3.66666666666667	3.2	5	5	4	5	4	51	4
254	0	1	4	4	4	5	3	65	5	5	3.8	4	5	5	4	3	62	2.7
255	1	3	7	7	5	7	7	100	5.66666666666667	6	2	7	7	7	7	7	100	3.67
256	1	1	5	3	3	2	5	70	5	2.66666666666667	3.5	5	4	4	5	6	95	4
257	1		3	2	6	3	6	75	5	3		4	4	3	3	6	70	3.46
258	1	3	5	4	6	6	6	82	6.33333333333333	5.33333333333333	3.6	5	5	5	5	6	82	2.67
259	0	1	4	7	6	6	7	88	7	3.33333333333333	4.4							3.61
260	1	3	5	5	7	7	6	93	7	6.33333333333333	3.7							3.81
261	1	1	5	4	5	5	6	91	3	5.66666666666667	2.9							2.87
262	0	1	3	3	6	6	5	72	4.66666666666667	4.33333333333333	3.8	4	2	5	3	5	76	4
263	1	3	4	4	7	6	7	90	6	5	3.3	5	5	7	7	4	93	3.63
264	1	1	4	4	2	3	7	100	2	3.66666666666667	3.8							3.82
265	1	1	5	4	7	7	7	91	6.33333333333333	6.66666666666667	3.8	5	4	7	6	7	97	2.92
266	1	3	7	5	4	3	3	60	6.66666666666667	6	2.1							3.37
267	0	1	1	1	7	7	7	69	7	4	2.9	1	1	7	7	5	63	3.54
268	0	1	4	1	5	4	5	100	4	5.66666666666667	3.6	3	2	3	4	5	81	4
269	1	1	4	5	3	5	5	66	5.66666666666667	6	3.2	4	5	4	5	6	81	2.62
270	0	1	5	3	2	3	7	63	5.33333333333333	5.66666666666667	3.4	4	2	5	5	6	68	3.18
271	0	1	6	6	6	7	7	100	3.33333333333333	3	3.8							3.88
272	1	1	4	3	2	3	4	80	2	4	2.8	4	4	4	5	7	81	3.48
273	1	1	6	5	7	6	6	84	4.33333333333333	4	3.5	6	6	5	4	6	87	3.22
274	1	1	4	6	6	6	7	68	6.33333333333333	3	3	4	5	5	5	7	96	3.57
275	1	4	4	3	4	5	4	51	7	3	2.5							1.01
276	0	8	1	2	3	4	4	56	4	2	2	2	1	3	3	3	42	3.15
277	0	1	5	4	7	7	6	96	5.33333333333333	5	3.7	4	5	6	6	6	76	3.82
278	1	1	5	5	3	3	4	83	3	3.66666666666667	3	3	4	3	3	5	76	3.47
279	1	3	6	7	7	6	7	92	5.66666666666667	6	3.5							3.51
280	0	1	4	3	5	5	4	69	4.33333333333333	5	4.1							4
281	0	1	5	4	5	5	6	89	5.66666666666667	5.66666666666667	4.3	6	6	5	5	5	82	3.49
282	1	7	7	3	1	2	7	100	5.66666666666667	6.66666666666667	3.3							3.25
283	0	7	4	6	6	6	6	100	6.66666666666667	6.66666666666667	4.2							3.64
284	0	3	3	4	5	5	6	81	6	4	2.1	4	5	5	5	7	79	2.74
285	1	1	3	3	7	7	7	91	6.33333333333333	4.66666666666667	3.2	4	5	7	6	5	92	2.95
286	1	3	5	5	4	3	7	92	6.33333333333333	3.66666666666667	2.2							1.4
287	0	1	5	2	3	4	4	57	7	5	4.6	3	4	1	2	5	51	4
288	1	3	3	3	5	5	6	74	5	3.33333333333333	3.6							3.04
289	0	3	4	5	5	5	7	93	6.33333333333333	5.66666666666667	3.6							2.69
290	1	1	5	4	3	3	7	100	5.33333333333333	4	2.6							3.72
291	0	1	4	6	7	7	7	99	6	2.66666666666667	2.9	5	6	7	7	7	100	2.59
292	1	1	4	6	6	5	3	43	2	4	2.2							2.38
293	0	4	6	6	5	5	6	80	7	6.33333333333333	4.3							3.76
294	0	1	5	7	7	7	7	100	7	6	3.3	5	4	5	5	6	83	3.83
295	0	5	3	4	4	3	5	53	4	4.66666666666667	2.7	5	4	3	2	4	49	3.8
296	1	1	2	5	3	6	7	90	5.66666666666667	3	3.4	2	1	3	1	5	100	3.78
297	1	1	5	2	3	5	6	82	3.66666666666667	5.66666666666667	2.6							3.19
298	0	1	4	3	6	5	6	89	4	2.66666666666667	3.5							2.43
299	1	1	4	6	5	6	6	89	6	4	3.3							4
300	1	4	4	3	2	3	4	40	4.33333333333333	3.33333333333333	3.6	4	3	3	5	4	51	3.86
301	0	1	5	5	3	5	7	78	7	5.66666666666667	3.3							3.29
302	1	1	2	3	4	3	4	72	4	4.66666666666667	2.8	4	4	4	4	4	48	3.14
303	1	3	4	7	6	7	7	93	2	4.66666666666667	3.7	4	4	4	5	6	82	3.86
304	1	5	5	5	4	5	3	94	5.66666666666667	5.66666666666667	3.7	6	6	5	5	6	90	4
305	1	1	5	4	4	5	5	72	4	2.33333333333333	2.9	4	5	4	3	6	79	3.74
306	0	1	4	4	2	3	5	56	4.66666666666667	2.33333333333333	2.8	3	3	1	1	4	76	3.42
307	0	1	4	3	5	5	5	93	7	4.66666666666667	3.4	4	2	4	4	5	83	3.43
308	0	1	6	6	4	5	6	77	6	5	3.4	3	4	5	5	3	68	4
309	0	3	6	4	4	3	6	84	5	2	3.6	4	3	3	3	6	52	2.61
310	1	3	3	6	6	6	7	73	5	2.33333333333333	2.1	3	3	6	5	6	81	3.57
311	0	3	3	4	6	5	6	81	6.66666666666667	6	3.7	6	5	6	6	7	81	3.58
312	0	5	4	3	3	3	5	92	7	4.33333333333333	4	3	2	3	4	7	93	2.85
313	0	1	4	5	5	6	7	78	4	4.33333333333333	3.6	5	5	6	5	7	93	4
314	1	1	3	4	4	5	7	72	5	4.66666666666667	3.2	4	5	5	5	6	81	3.78
315	1	5	3	6	6	6	6	82	5	4.66666666666667	3.3	6	6	5	4	5	76	3.01
316	0	1	5	1	5	5	5	64	5.33333333333333	6	4	5	3	5	5	6	67	4
317	0	1	5	4	5	6	7	81	6.66666666666667	5	3.3	5	4	4	4	6	82	2.97
318	0	3	4	5	6	5	6	87	5	2	3.9							3.82
319	0	1	5	5	5	4	7	100	6.33333333333333	5	4.2	5	5	5	5	4	83	3.48
320	0	1	5	7	7	7	7	100	4.33333333333333	7	4.7	3	7	7	7	7	100	3.79
321	0	1	3	1	2	2	7	71	5.33333333333333	4.66666666666667	4	3	4	2	2	6	22	4
322	0	3	4	2	3	2	5	72	2.33333333333333	2.33333333333333	4.2	5	4	3	2	6	81	3.7
323	0	3	4	3	5	6	4	63	6.66666666666667	5	3.4	5	4	4	5	5	78	3.74
324	1	2	3	7	1	5	6	69	5.33333333333333	3.66666666666667	3.8	2	4	4	2	7	58	3.68
325	1	2	7	3	7	7	6	74	5.33333333333333	3	2.8							4
326	0	7	5	7	6	6	7	90	3.66666666666667	5.33333333333333	4	5	5	5	6	6	78	3.99
327	0	1	4	3	5	5	6	92	5.66666666666667	4	3.4	3	4	5	5	5	88	3.73
328	0	1	4	4	6	6	7	91	4	3.66666666666667	3.4	6	5	5	6	6	84	3.73
329	1	1	4	5	3	3	6	81	5	3.66666666666667	3							3.74
330	0	7	4	7	7	7	7	100	7	6.33333333333333	3.5	4	5	7	7	7	100	3.36
331	0	2	5	5	4	5	5	77	4.33333333333333	4	3.4	5	5	6	5	5	75	4
332	1	3	2	7	6	6	7	81	7	4.66666666666667	2							4
333	0	3	5	7	7	7	7	95	5	3.66666666666667	4.4	5	5	6	7	5	96	2.78
334	1	1	3	3	4	5	5	62	2.33333333333333	2	2.6							3.44
335	1	1	3	4	5	5	6	73	6.33333333333333	5.66666666666667	3.6							2.57
336	1	8	6	4	5	5	6	74	5	2.66666666666667	3.9							3.85
337	0	2	6	5	7	7	7	100	7	6	4.1	4	3	7	7	7	100	3.47
338	0		4	4	6	5	6	100	5	3.66666666666667		5	5	4	5	4	74	3.57
339	0	1	3	3	3	3	6	77	5.66666666666667	4.33333333333333	3.8							2.66
340	0	1	5	7	7	7	7	100	7	7	4.4	6	7	7	7	7	100	3.6
341	0	1	5	7	5	6	7	90	7	6	3.1	5	6	5	5	7	100	3.53
342	0	1	3	1	1	1	5	40	6	2.33333333333333	4.6							3.54
343	1	2	7	7	5	7	7	91	5.33333333333333	6	3	6	7	6	5	6	100	3.2
344	1	1	5	7	6	7	5	91	5.33333333333333	4.33333333333333	3.3							3.61
345	0	1	5	5	4	3	5	66	7	6	4.7	6	7	6	5	7	92	3.8
346	0	1	2	6	2	3	6	81	5	4.33333333333333	4.6	2	5	4	3	6	69	3.64
347	1	1	3	4	3	2	6	71	5.33333333333333	2.33333333333333	3.8							2.77
348	0	6	4	4	3	3	4	32	6.33333333333333	3	3.6							3.49
349	0	2	5	5	4	5	6	74	3.33333333333333	1	3.2	3	4	2	3	5	77	3.72
350	0	3	5	4	2	2	6	80	4.33333333333333	1.33333333333333	3.4	4	1	1	1	6	68	3.89
351	1	1	5	6	4	5	7	81	5.33333333333333	3.66666666666667	2.7	3	3	4	2	6	84	3.53
352	1	1	5	6	7	6	6	61	2	6.33333333333333	2.2
353	0	7	5	5	7	5	7	100	7	5.66666666666667	4.5							3.05
354	0	3	5	5	4	3	7	40	3.66666666666667	5.33333333333333	3.8	4	5	4	5	5	51	2.94
355	0	1	5	3	5	5	7	84	5.33333333333333	2.33333333333333	3.9	5	5	5	5	7	85	3.14
356	0	1	3	3	5	5	6	76	6.33333333333333	5.33333333333333	3.8	4	3	5	6	5	80	3.96
357	1	1	5	5	4	4	5	70	3.33333333333333	4	3.3	5	5	4	5	5	67	4
358	1	1	4	5	2	3	6	85	3.33333333333333	1.66666666666667	3.1	5	3	4	3	6	84	2.91
359	1	1	5	4	3	2	5	71	5.33333333333333	4.33333333333333	3							2.67
360	0	2	6	5	4	6	6	82	7	6.33333333333333	2.4	5	6	7	6	6	87	3.21
361	0	3	4	6	7	7	7	98	5.66666666666667	6.33333333333333	3.1	5	4	7	5	6	91	1.89
362	0	1	4	6	3	5	7	83	6.33333333333333	6	3							2.4
363	0	1	5	5	3	3	5	72	5.33333333333333	5.33333333333333	2.7	3	4	6	5	5	86	3.29
364	0	2	3	2	5	5	6	80	3	2.33333333333333	2.3	3	2	4	5	6	82	3.74
365	0	1	6	4	5	4	7	100	3	1.66666666666667	3.1	3	3	5	4	7	76	2.77
366	0	1	4	6	5	5	6	89	5.33333333333333	2.33333333333333	4.3	4	5	5	5	6	92	3.92
367	1	1	5	5	6	6	7	100	7	4.33333333333333	4.2	5	5	5	5	6	86	3.63
368	1	1	4	4	4	4	5	72	5.33333333333333	4	4.1	4	5	4	4	6	82	2.87
369	0	3	3	5	5	5	6	66	4.66666666666667	3.66666666666667	3.2	4	6	5	6	7	67	3.25
370	1	1	6	5	5	5	6	76	4	4.66666666666667	3.6							4
371	0	1	3	2	2	3	6	81	3.33333333333333	2.33333333333333	2.3							3.59
372	0	1	3	5	5	5	6	73	4.66666666666667	5	3.6	4	3	5	5	5	80	3.59
373	0	3	2	4	6	5	7	58	5.66666666666667	5	3.5	3	6	5	5	7	67	3.32
374	0	1	4	4	6	5	6	96	6	5.33333333333333	3.3							2.9
375	0	1	3	4	4	4	6	70	6	3.33333333333333	3.2	4	5	5	5	6	73	3.68
376	0	1	5	2	3	4	6	76	7	4.33333333333333	3.5	4	2	3	3	6	80	3.8
377	0	1	3	1	4	5	5	100	3.33333333333333	2.66666666666667	3.5							1.55
378	0	6	5	4	7	6	7	89	6.66666666666667	4.66666666666667	4.3	2	2	6	6	7	100	2.53
379	0	1	5	3	3	2	7	97	5	6	3.9	3	2	3	4	3	93	4
380	0	3	3	5	5	6	7	100	2	3.33333333333333	4.1	5	7	6	6	7	100	3.73
381	0	1	4	3	4	4	6	63	6	4.33333333333333	2.8							2.22
382	1	1	4	6	5	5	7	91	5	3.33333333333333	3.2							3.64
383	0	1	4	3	5	5	7	36	4.66666666666667	4.33333333333333	1.4	3	4	2	2	7	61	3.29
384	0	5	4	5	5	5	6	70	6.66666666666667	5	3.6	5	5	5	5	6	91	3.98
385	1	1	5	5	5	6	5	82	7	6.33333333333333	3.8							2.6
386	0	3	5	5	2	2	6	52	3.66666666666667	3.66666666666667	2.1
387	1	1	6	5	3	5	6	89	3.66666666666667	5.33333333333333	3.5							3.37
388	1	3	3	5	5	6	7	70	6	5	4.2	6	3	5	6	7	70	2.92
389	0	1	5	5	4	5	5	60	4	3.66666666666667	3.8	6	6	5	5	4	61	3.76
390	1	3	4	5	5	5	6	78	6	3.66666666666667	3.3	4	6	4	4	5	69
391	1	3	2	3	5	2	6	100	6.33333333333333	5.33333333333333	2.7							2.23
392	0	1	6	6	5	6	6	80	7	4	4	5	5	5	5	5	81	3.97
393	0	3	4	6	7	7	7	100	5.66666666666667	6.66666666666667	2.9	3	1	7	7	7	99	2.96
394	0	2	3	3	2	3	4	44	4	1	2.5	3	4	2	2	5	37	3.66
395	0	1	5	4	5	6	5	74	7	7	4.6	6	5	6	6	6	82	3.54
396	0	2	4	4	7	6	6	67	7	5.33333333333333	2.9	4	5	6	6	6	91	3.51
397	1	5	4	2	6	5	6	70	5.66666666666667	4.66666666666667	2.6	5	4	6	6	6	81	3.28
398	1	2	4	2	1	2	3	37	5	1.66666666666667	1.8							3.31
399	0	3	1	3	6	6	7	75	7	5	4.1	5	3	4	4	7	53
400	0	1	3	2	3	3	5	75	6	3.66666666666667	3.8	2	2	3	3	3	72	3.36
401	1	3	5	3	5	5	6	87	5	5.33333333333333	2.9							.94
402	1	2	4	3	4	5	4	69	4.33333333333333	3.66666666666667	2.9	3	5	4	4	4	54	3.25
403	0	1	3	2	2	2	4	62	4.33333333333333	2.33333333333333	4							1.05
404	1	1	4	3	5	6	6	77	6.66666666666667	5.66666666666667	4.1
405	1	7	2	7	6	5	6	70	6.33333333333333	4.33333333333333	2.6	2	5	4	3	5	50	3.09
406	0	1	4	3	5	5	6	81	7	4.33333333333333	1.8	2	3	5	5	6	84	2.41
407	0	3	2	3	6	5	3	100	6	6	2.9
408	0	1	5	7	3	1	7	85	3.66666666666667	1.66666666666667	1.7	6	3	2	2	7	87	4
409	0	2	5	5	6	6	6	76	5.33333333333333	6.33333333333333	3.1							3.3
410	0	5	1	1	3	3	7	72	5.33333333333333	6	2.7	3	5	5	5	7	71	2.54
411	1	1	6	5	5	6	7	95	6	5.33333333333333	3.9	5	5	6	6	7	97	3.36
412	1	1	3	7	6	6	6	95	4	2.33333333333333	2.9							4
413	1	1	5	2	6	6	6	71	5.33333333333333	3.33333333333333	2.7	5	5	5	5	7	80	4
414	0	1	6	4	5	3	6	90	6.33333333333333	2.66666666666667	2.7	4	5	5	5	5	71	4
415	1	1	4	3	4	2	5	65	4.66666666666667	3.66666666666667	2.8	5	3	5	4	6	74	4
416	1	1	4	4	2	2	3	52	4.66666666666667	3	3.9	4	5	2	2	6	69	3.97
417	0	5	4	7	5	5	6	68	3.33333333333333	4.66666666666667	2.7							3.14
418	1	1	4	3	4	3	6	98	6	3	3	3	3	2	3	4	86	3.1
419	1	1	4	3	5	5	6	79	5.66666666666667	5.66666666666667	2.7	5	4	4	4	5	63	2.73
420	1	8	4	5	5	6	6	87	3	4	4.1							2.11
421	1	3	5	4	4	6	6	61	5	4	3.2	3	3	4	5	4	81	2.96
422	0	1	1	3	7	7	6	89	4	4.66666666666667	2.6	1	3	6	7	6	81
423	1	1	2	4	3	3	6	84	5.66666666666667	5	3.4							3.8
424	1	1	4	3	5	5	6	73	5.66666666666667	2.66666666666667	2.8	5	6	5	4	6	84	2.99
425	0	1	3	4	4	3	6	80	3.33333333333333	5	3.2							3.74
426	0	1	7	6	6	6	6	75	6	6	4.7	6	4	5	6	7	81	3.47
427	0	1	4	2	2	3	6	70	4	4.33333333333333	3.9							3.6
428	1	1	4	4	4	4	6	88	4.66666666666667	3.66666666666667	4	4	3	4	5	2	96	4
429	0	5	3	5	3	5	7	72	2	2.33333333333333	3.1	6	6	3	3	6	91	3.78
430	0	1	5	5	6	6	7	86	6	5.33333333333333	4.1	5	4	5	6	7	91	3.42
431	0	1	2	3	4	5	6	69	3.66666666666667	2.66666666666667	3.3	4	6	5	4	7	72	3.23
432	0	2	5	2	3	2	4	50	7	3.66666666666667	3.2
433	1	3	3	3	4	4	5	69	4.33333333333333	4	2.9							3.3
434	0	3	6	5	5	5	6	70	7	5	4.5							3.4
435	0	8	5	5	4	5	5	69	7	5.33333333333333	3	6	5	5	5	6	82	3.83
436	0	8	5	3	4	4	6	81	4.66666666666667	3.33333333333333	3.4							3.45
437	0	1	5	6	5	5	7	69	1.66666666666667	4.66666666666667	3.5	4	5	5	4	5	84	2.15
438	1	1	5	4	7	7	7	84	4.33333333333333	3.66666666666667	3	3	6	7	7	7	89	1.44
439	1	2	3	3	5	5	6	72	3	2	2.8	2	2	5	5	6	76	3.82
440	1	1	5	5	6	5	5	92	7	5.33333333333333	3.8							3.19
441	1	5	4	5	5	5	5	81	5.33333333333333	5	3.1	5	6	5	5	5	82	3.87
442	1	3	3	4	5	4	5	63	2	2.66666666666667	3.4	3	3	4	4	4	47	3.16
443	0	1	3	2	2	2	3	49	5.33333333333333	3.33333333333333	3.1	2	2	1	1	3	61	4
444	0	1	4	4	5	5	7	100	5.33333333333333	4.66666666666667	4.2	5	3	6	5	6	82	3.2
445	1	1	3	3	3	3	5	46	4.33333333333333	3.66666666666667	3.1							3.93
446	0	1	3	3	5	5	5	88	4	3.66666666666667	3.8	4	6	6	6	7	92	3.66
447	1	1	4	3	5	2	5	35	5.33333333333333	4.66666666666667	2.4							.38
448	1	1	3	5	4	5	6	81	5	5.33333333333333	3.3	4	5	5	5	6	70	3.44
449	1	1	3	2	4	5	4	60	3	5.33333333333333	4	4	4	5	5	4	69	3.67
450	0	2	5	4	4	5	7	74	6.33333333333333	4.66666666666667	3.2	5	5	6	5	6	74	4
451	0	1	3	6	7	6	7	100	6.33333333333333	5.33333333333333	3	1	7	7	5	7	90	3.77
452	0	1	4	2	4	4	6	71	1.66666666666667	3.66666666666667	3.4							3.39
453	0	1	5	5	7	7	7	94	7	5	3.9							2.99
454	1	3	4	6	6	5	6	82	7	5.66666666666667	3.9	5	3	5	5	6	74	3.05
455	1	1	4	5	6	5	7	91	7	4.33333333333333	3.3							1.39
456	0	1	4	2	5	5	5	38	7	7	2.5	4	4	4	5	5	57	3
457	1	1	5	6	5	5	6	81	4.66666666666667	3.66666666666667	4.1							3.73
458	1	1	5	5	5	5	6	77	4	5	2.6	4	4	5	7	4	83	3.68
459	0	1	3	2	7	4	6	80	6.33333333333333	4.66666666666667	3.5							2.49
460	0	1	3	4	5	5	5	87	5.33333333333333	5	2.7	5	6	6	6	6	93	3.94
461	0	1	6	7	5	5	7	100	4.33333333333333	5	3.4	4	5	5	5	7	100	3.97
462	1	1	5	3	3	3	6	80	5	4.66666666666667	3.7							3.55
463	1	3	4	4	4	3	5	76	4.33333333333333	3.66666666666667	3							3
464	1	8	4	5	7	7	5	63	6	4	4.5	4	5	7	7	5	65	3.79
465	1	3	5	6	4	5	6	74	3	4	2.8	5	3	5	5	5	83	3.6
466	0	3	4	4	3	3	5	73	5	2.66666666666667	3.3	5	5	4	4	4	61	3.73
467	1	1	4	3	2	2	5	60	3	3	2.6	3	2	2	2	4	61	.94
468	1	1	6	6	6	6	7	100	7	7	4.4	7	7	7	7	7	98	2.99
469	1	1	7	4	3	4	7	81	5.33333333333333	6.33333333333333	3.2							3.02
470	1	5	6	5	5	7	7	100	7	7	4.1	4	5	6	6	6	100	3.24
471	0	3	3	4	3	3	5	62	5.66666666666667	2.33333333333333	3.4	3	4	4	4	7	75	3.23
472	0	1	4	5	5	5	6	81	6.33333333333333	6.33333333333333	3.3	4	5	5	7	6	100	3.02
473	1	1	2	6	5	6	7	86	5.33333333333333	6.66666666666667	4.3	6	5	7	6	7	92	4
474	0	1	4	4	4	4	7	100	6	5.66666666666667	2.4	4	3	3	4	5	82	2.9
475	1	1	5	6	6	7	7	100	7	6	3.6	6	5	7	6	6	91	3.89
476	1	2	4	6	3	3	6	80	5.66666666666667	4	3.5	3	5	4	4	5	81	3.71
477	0	1	5	6	5	6	7	75	4.66666666666667	5.33333333333333	3.3	5	4	4	3	6	81
478	1	3	3	1	7	7	6	78	6	4.33333333333333	4.2							3.31
479	0	1	6	7	7	7	7	92	7	7	4.1	5	7	7	7	7	98	3.32
480	1	2	5	7	5	6	5	100	7	4	3.7	6	5	5	7	4	89	3.68
481	1	1	5	5	6	6	6	88	6.66666666666667	5.66666666666667	2.6							3.46
482	0	2	2	1	3	3	5	70	2	1	3.1	4	1	3	3	3	50	.78
483	1	2	4	5	4	2	6	49	3.66666666666667	4	2.8							3.15
484	0	1	3	4	2	2	5	51	6.66666666666667	5.33333333333333	1.9	5	5	6	5	7	72	2.55
485	1	1	2	1	1	1	7	100	1	1.66666666666667	3.9	3	3	1	1	5	71	3.09
486	1	3	7	6	7	7	7	100	6.66666666666667	6.66666666666667	4.4	5	4	7	7	5	99	.93
487	1	1	4	3	7	6	6	80	3.66666666666667	4	2.9	3	5	7	6	6	77	3.76
488	1	2	2	2	2	4	5	100	6	3.66666666666667	3.5							3.95
489	0	3	6	7	5	5	6	77	5.66666666666667	5.66666666666667	3	6	5	5	5	5	82	2.32
490	0	1	5	6	6	7	6	84	6	6.33333333333333	4.4	5	4	6	7	7	86	3.65
491	1	5	7	4	6	5	4	100	3	2	3.5	4	4	6	5	6	87	3.66
492	1	7	4	3	5	4	7	88	4.66666666666667	3.66666666666667	3.2	4	6	5	5	6	80	1.79
493	0	2	5	4	2	3	6	90	6	3.66666666666667	2.7	4	3	2	2	5	66	4
494	1	1	5	5	4	4	7	81	6.33333333333333	3.66666666666667	3.1							2.5
495	1	2	3	5	2	3	5	75	6	4.33333333333333	2.6	4	6	4	4	4	60	3.84
496	1	3	2	2	5	6	7	85	6.66666666666667	3	2.5							2.96
497	0	1	4	2	1	2	5	90	6.33333333333333	3	3.3	4	4	1	1	6	100	3.79
498	1	7	4	5	7	6	7	100	6.66666666666667	6	3.8	3	4	6	5	7	100	2.79
499	0	1	5	6	5	5	6	90	5.66666666666667	3.33333333333333	2.6	4	5	5	5	7	81	3.74
500	1	1	3	3	2	3	4	65	5	3.33333333333333	3.2	3	3	3	3	5	57	2.92
501	1	3	4	6	6	5	7	81	7	4.66666666666667	3
502	1	2	1	4	5	7	7	69	6	6.33333333333333	2.5							2.52
503	1	1	3	4	6	5	4	81	5	3.33333333333333	2.8	4	3	5	4	5	70	3.9
504	0	7	2	1	1	3	7	100	6.33333333333333	1	1.5	1	4	6	4	7	100	2.72
505	1	1	4	3	3	3	6	68	3.66666666666667	3.33333333333333	3.1							3.85
506	1	1	5	4	5	7	7	100	4	5	2.7							2.72
507	0	1	2	4	1	2	6	88	5	4	3	3	1	1	1	7	84
508	0	1	5	5	6	4	7	100	4	5	2.5	5	5	5	5	7	73	2.86
509	0	1	6	6	4	4	7	90	6.66666666666667	4.66666666666667	3.8	5	5	5	5	7	88	3.37
510	1	1	5	3	3	3	6	71	5.33333333333333	2	2.7							.5
511	1	1	6	5	4	4	7	77	5.33333333333333	3.66666666666667	2.3							2.18
512	0	3	6	6	7	7	6	90	7	4.33333333333333	3.7	4	6	6	6	7	95	2.56
513	0	5	5	3	2	2	3	42	6	2.66666666666667	2.6	2	1	3	2	4	47	3.24
514	0	1	5	1	1	3	5	54	3	2.66666666666667	3.3	3	3	2	2	6	81	3.74
515	0	1	3	4	5	5	6	91	6.33333333333333	6	3.4	5	5	5	5	5	79	3.83
516	0	5	2	5	6	3	4	55	4.66666666666667	5	3.9	2	1	7	2	5	72	4
517	0	3	5	4	5	5	6	70	5.66666666666667	5	2.6							4
518	0	3	3	3	6	6	6	91	6.33333333333333	6.66666666666667	3.8							3.16
519	1	1	4	4	4	6	7	100	6	2.33333333333333	2.6	6	6	5	5	6	70	1.58
520	0	1	4	3	4	4	4	50	4	4	2.9							3.6
521	1	1	3	4	7	6	7	100	7	6.33333333333333	4.7	5	4	7	7	7	93
522	0	2	2	2	2	3	5	78	5.33333333333333	3.66666666666667	3.2	2	3	2	3	2	62	2.26
523	0	3	5	5	5	3	7	100	7	6.33333333333333	4							2.94
524	0	4	2	1	5	4	6	86	7	5.33333333333333	2.4							3.1
525	1	1	5	5	5	5	7	100	2.33333333333333	4	3.5	6	6	5	5	7	100	4
526	0	3	3	4	5	6	6	76	4	3.33333333333333	4							3.58
527	1	1	2	5	5	6	6	81	5	5.33333333333333	2.5							3.56
528	0	3	4	3	6	5	6	79	5.33333333333333	5	4.2	6	4	5	6	6	79	3.52
529	0	3	3	5	3	3	5	70	6.66666666666667	3.66666666666667	2.7							3.15
530	1	1	3	6	5	5	7	92	6	5.66666666666667	4.5							3.89
531	0	1	3	6	5	6	6	90	5.66666666666667	5	4.4	4	5	5	5	6	77	3.13
532	0	3	4	6	7	6	6	81	4.66666666666667	4	3.2							2.98
533	0	1	3	4	3	3	6	91	5	2.33333333333333	3							3.92
534	0	1	4	3	2	2	6	73	7	3	3.1	4	4	3	2	4	73	3.59
535	1	1	3	6	5	5	6	90	6	4	3.9							3.14
536	0	1	3	2	1	1	4	19	1.33333333333333	3.33333333333333	2	3	1	1	1	4	11	3.27
537	0	7	3	6	3	4	6	91	6.33333333333333	6	3.6	5	6	6	6	6	91	2.26
538	0	1	5	4	5	6	6	77	5	5.66666666666667	3.5							3.45
539	0	7	1	3	5	5	5	78	6.66666666666667	2.33333333333333	2.5	4	5	3	2	7	92	1.46
540	0	1	4	4	7	6	6	96	5.66666666666667	5.66666666666667	4	5	6	6	6	7	94	3.98
541	1	3	3	3	5	5	6	100	3.66666666666667	3.66666666666667	2.3							3.8
542	0	3	3	2	4	3	7	98	5.33333333333333	1	2	4	3	3	3	5	79	2.56
543	0	1	2	3	4	5	3	95	7	4.66666666666667	4.9
544	0	1	6	6	3	5	7	100	3.66666666666667	3.33333333333333	4.2	6	7	3	4	7	92	4
545	1	1	2	3	6	6	5	81	7	5	3.4							3.33
546	0	6	4	4	5	5	6	61	5	4.66666666666667	4.6	3	4	4	5	5	76	3.58
547	0	7	5	5	6	7	6	88	4	3.66666666666667	2.4	4	4	7	5	5	86	2.55
548	0	3	3	5	7	6	7	73	6	4.66666666666667	3.8	6	5	5	6	7	90	1.1
549	1	1	4	6	4	2	3	64	4.33333333333333	1.33333333333333	1.8
