# Supplementary material for: A test of a triadic conceptualization of future self-identification
Source: PLoS One. 2020 Nov 24;15(11):e0242504. doi: 10.1371/journal.pone.0242504 (PMC7685460; doi:10.1371/journal.pone.0242504)
Supplement: S4 File — (CSV) [file pone.0242504.s004.csv]

ID	Sex	Race	Similarity	Connectedness	Clarity	EaseOfVisualization	Liking	Valence	CurrentSelfEsteem	FutureSelfEsteem
1	1	2	3	3	4	3	6	77	5.4	4
2	1	3	3	4	3	3	6	64	4.9	4.25
3	0	1	4	3	2	3	7	83	5.4	4.5
4	0	1	3	3	6	6	6	82	4.2	4.375
5	1	5	4	3	5	3	6	53	4.5	4.375
6	0	1	2	4	5	4	6	85	5.5	4.625
7	0	3	3	4	5	5	7	81	3.6	3.875
8	1	1	4	5	2	2	6	72	3.8	4.125
9	1	1	5	5	5	5	5	79	4.2	3.5
10	1	1	4	4	3	4	6	71	5.5	4
11	1	1	3	6	2	2	6	85	4.7	4.5
12	1	4	4	6	3	2	6	48	3.8	3.75
13	0	1	4	4	5	5	6	90	4.8	4
14	1	3	5	4	3	2	6	61	3.2	2.625
15	1	1	5	4	2	2	4	72	6.4	4.625
16	0	3	6	1	3	3	7	81	4	3.375
17	1	3	3	5	5	5	6	71	4.6	4.5
18	1	3	5	3	4	3	7	86	5.7	4.5
19	1	3	6	3	6	7	7	82	5.2	4.625
20	1	5	2	2	5	5	6	79	3.1	3.75
21	0	1	4	5	6	6	7	92	3.9	4.375
22	0	1	5	5	5	6	7	100	5	4.5
23	0	1	3	3	3	3	5	76	5.3	4
24	1	1	7	5	1	2	7	79	5.7	4.125
25	1	3	6	6	7	7	7	100	7	5
26	1	8	5	6	7	6	7	94	6.4	4
27	0	1	6	3	5	5	5	80	4.8	4.25
28	0	1	4	3	3	5	5	79	5.2	3.875
29	0	1	6	6	6	6	6	72	3.9	3.5
30	0	1	7	7	7	7	7	100	7	4.875
31	0	3	2	3	4	3	4	71	4.1	3.75
32	0	1	5	5	5	5	4	66	5.1	3.875
33	0	3	3	3	5	7	6	63	3.9	3.375
34	1	5	4	4	4	4	7	100	6.5	4.875
35	0	1	4	2	4	3	7	62	5.9	4.625
36	0	3	4	4	3	5	6	83	6.2	4.375
37	0	3	5	4	5	5	7	90	5.5	4.875
38	0	3	6	6	6	6	6	78	4.7	4.125
39	0	1	4	6	5	5	5	82	5.3	4.625
40	1	4	2	5	6	6	6	88	5.8	4.5
41	0	1	6	5	2	1	4	50	3.5	2.625
42	0		4	7	6	5	6	86	5.2	4.75
43	0	3	1	4	2	2	5	0	2.1	3.25
44	1	4	6	3	6	5	7	95	5.3	4.5
45	1	2	5	7	4	5	6	81	5.4	4.625
46	0	1	4	3	5	5	6	81	4.5	4
47	0	1	4	5	4	5	6	71	3.6	3.875
48	0	1	4	3	5	5	5	78	6.4	4.5
49	0	3	4	3	5	5	2	81	6.3	4.25
50	0	3	2	1	1	1	1	2	1.5	1.75
51	0	1	3	2	6	5	6	80	5.5	4.5
52	0	3	2	3	3	3	4	66	4.6	3.75
53	0	2	4	7	4	5	6	85	5.3	4.375
54	0	8	3	1	6	7	5	82	3.4	3.375
55	0	1	5	4	6	6	7	82	6.3	4.625
56	0	1	5	4	3	2	5	66	3	3.25
57	1	5	4	3	2	1	2	50	5	3.625
58	0	3	3	2	4	3	5	78	4.6	4.25
59	0	4	4	4	7	7	6	52	4	2.625
60	0	1	3	2	3	4	5	93	5.4	4.5
61	0	2	2	1	4	3	5	53	3.3	3.625
62	0	3	5	5	5	5	5	61	4.1	4
63	1	3	5	3	5	6	6	82	4.9	4.5
64	1	1	5	5	5	5	5	79	4.5	4
65	1	1	3	5	4	5	7	93	6.2	4.25
66	1	1	3	3	2	3	5	39	4.1	2.875
67	1	1	4	5	3	3	7	69	5.1	4.375
68	1	2	5	4	5	4	6	49	3.9	3.625
69	1	2	5	4	5	2	4	67	4	3.125
70	1	3	2	4	4	3	5	53	3.9	3.625
71	0	8	4	5	6	6	7	94	5	4
72	0	1	3	5	4	5	6	82	4.7	4.25
73	0	1	3	1	3	4	7	66	4.4	4.625
74	0	3	2	3	6	6	5	92	5.4	4.625
75	0	1	5	5	5	6	5	79	5.7	4.125
76	0	1	5	6	5	5	7	71	5	4.875
77	0	3	6	3	3	3	5	62	3.8	3.875
78	1	6	5	5	7	6	6	100	5.7	4.25
79	0	2	3	2	3	3	4	56	4.2	3.5
80	0	3	6	5	5	5	6	73	5.3	4
81	1	4	5	5	4	4	5	45	4	3.375
82	0		4	4			4
83	0	1	4	5	3	3	6	60	4.1	3.75
84	0	4	3	4	4	3	6	54	3.6	3.5
85	1	4	1	2	7	6	7	84	4.6	4.5
86	0	8	3	1	5	4	7	75	2.8	3.25
87	0	1	5	6	5	6	7	89	5.5	4.125
88	0	3	4	3	7	5	7	83	3	3.25
89	0	1	3	4	2	3	6	82	5.6	4.75
90	0	7	1	3	4	3	6	69	3.8	3.875
91	0	2	4	3	2	3	5	70	3.3	3.5
92	0	3	3	3	4	5	7	100	6.7	5
93	0	1	3	5	5	5	6	80	6	4.5
94	0	7	5	6	4	5	7	100	6.6	4.75
95	0	1	3	4	3	3	5	62	5.3	4.125
96	0	8	3	7	3	3	7	89	4.2	4.875
97	1	1	4	5	7	6	5	92	5.7	4.625
98	1	7	3	5	4	5	6	75	6	4.125
99	1	1	5	5	2	2	5	72	5.1	4.25
100	1	1	5	5	3	3	6	73	3.9	3.75
101	1	4	2	3	2	3	4	51	5.7	3.875
102	0	1	5	7	3	3	6	89	5.1	4.125
103	0	1	6	6	5	5	6	85	6.3	4.75
104	0	1	5	5	5	5	5	72	5.1	4.5
105	0	1	3	3	4	5	6	61	5	4.125
106	0	1	3	5	3	3	6	71	6.1	4.375
107	0	1	2	1	7	7	7	91	5.6	4.75
108	0	1	7	6	5	5	6	86	6.7	4.5
109	1	1	4	3	5	6	6	49	2.5	3.5
110	1	1	5	6	7	6	7	82	4.7	4.125
111	1	1	1	1	6	5	4	100	4.3	5
112	1	1	6	4	6	7	7	100	6.7	4.5
113	1	1	5	4	5	4	6	88	6.6	4.75
114	1	1	4	5	6	5	5	17	2.4	3.375
115	1	1	2	2	3	5	7	70	5.7	4
116	1	1	4	3	4	3	5	57	5.9	4
117	1	1	5	4	3	4	6	92	6.2	4.5
118	1	2	2	4	7	6	7	62	4.4	3.625
119	1	2	5	6	6	6	6	94	3.4	4.5
120	1	1	2	4	6	7	6	79	6.3	4.5
121	0	7	6	3	5	5	6	89	5.7	4.375
122	1	1	4	2	4	5	7	71	5.8	4.125
123	1	5	5	5	7	6	7	90	4.7	4.125
124	0	1	3	4	3	3	4	46	3.2	3.125
125	1	1	2	4	5	5	7	90	6.1	4.375
126	0	7	3	3	5	3	5	72	5.2	4
127	0	1	3	2	6	5	6	75	7	4.5
128	0	2	2	4	3	6	6	83	6	5
129	0	1	4	3	4	3	6	65	5	4
130	0	3	5	5	4	4	5	61	3.9	3.75
131	0	1	5	1	1	2	4	24	5.1	3.75
132	0	1	3	2	5	5	6	93	5.6	4.75
133	1	1	5	3	6	5	7	89	7	5
134	0	7	3	6	2	3	7	69	5.1	3.75
135	0	1	4	5	3	5	7	91	3.6	4.625
136	0	1	3	7	5	6	6	77	5.2	4
137	0	3	3	3	3	3	5	64	2.2	2.75
138	1	1	4	5	6	3	5	88	5	4.375
139	0	1	5	3	5	6	5	59	2.3	2.875
140	0	1	3	2	2	1	4	49	4.4	4
141	1	1	1	3	6	5	6	82	4.6	3.625
142	1	1	2	3	3	3	5	67	5.3	3.75
143	1	2	5	4	3	3	7	85	2.9	3.875
144	1	1	7	7	5	6	7	100	5.6	4.625
145	0	3	4	3	4	4	5	78	5.5	4.25
146	1	1	3	3	4	5	5	76	6.2	4.375
147	0	1	3	2	6	5	5	67	3.7	4.25
148	0	1	4	5	5	4	7	91	6.4	5
149	0	1	4	4	5	4	4	92	6.8	4.875
150	0	3	4	5	5	5	4	68	5.3	3.625
151	0	8	6	1	5	5	7	69	5.8	4.625
152	0	1	3	4	7	7	7	91	3.8	4.75
153	1	3	4	2	4	6	7	17	4	3.125
154	1	1	4	3	5	5	6	71	3.3	4
155	0	1	5	4	4	3	6	100	5.2	4.5
156	1	1	2	6	5	3	7	70	5.1	4.375
157	0	1	4	7	4	4	6	79	4.7	4
158	0	1	5	7	3	2	7	86	6	4.75
159	0	3	4	2	3	3	7	82	4.1	4.875
160	1	1	6	3	5	5	6	91	5.3	4.625
161	1	1	1	2	3	1	6	82	2.2	4.125
162	0	2	3	2	6	6	7	85	3.3	4
163	1	3	4	5	5	5	6	76	5.4	4.625
164	0	1	7	6	6	6	7	55	3.2	3.375
165	1	1	5	4	4	5	6	71	4.9	4
166	1	1	5	4	3	3	6	82	5.3	4.125
167	0	3	4	3	5	5	4	70	5.1	3.875
168	1	1	6	5	7	7	6	74	5.8	4.625
169	1	1	6	6	7	7	7	82	5.5	4.25
170	1	1	5	3	3	3	5	57	4.3	4
171	0	2	5	6	2	2	5	53	4.6	3.75
172	0	7	4	4	5	6	7	100	4.9	4.625
173	0	2	5	5	6	6	5	82	3.8	3.75
174	0	2	4	3	7	4	6	92	4.6	4.5
175	0	1	2	3	5	5	6	83	3.8	3.875
176	0	1	5	3	1	1	5	62	4.1	4.25
177	1	1	4	6	5	6	7	86	5.6	4.375
178	0	1	4	3	4	4	6	93	5.9	4.5
179	1	1	3	4	4	4	6	78	4.4	4.375
180	1	1	3	4	2	3	7	71	3.5	3.625
181	1	1	5	1	7	7	7	100	6.3	4.625
182	1	1	5	4	4	5	4	37	4.4	4
183	1	1	2	4	5	5	6	81	5	3.75
184	1	1	3	4	4	5	6	71	5.3	4.125
185	1	1	4	3	5	5	5	69	4.8	4.25
186	1	1	6	5	6	6	7	100	5.7	4.625
187	1	1	2	4	4	3	7	100	5.7	4.75
188	1	1	6	4	7	7	6	100	5.8	4.625
189	1	1	4	3	4	3	7	100	4.5	4.875
190	1	1	5	5	5	5	4	71	5.5	4.625
191	0	1	5	5	6	6	7	95	5.5	4.375
192	1	1	4	3	4	5	5	59	4.5	4
193	0	3	4	3	7	6	7	83	5.4	4.375
194	0	4	5	3	5	5	6	85	3.5	4.25
195	0	2	1	2	3	3	6	72	3.1	3.125
196	0	3	4	5	7	7	7	100	4.5	4.375
197	0	1	3	4	4	3	6	64	4	3.75
198	1	1	3	5	2	4	5	80	6.1	4.625
199	0	1	1	2	2	3	4	51	3.5	3.125
200	0	3	4	5	6	5	7	91	4.3	4.125
201	1	3	3	5	2	3	5	60	3.6	3.375
202	1	1	3	4	3	4	4	37	3.8	3.5
203	1	1	3	5	5	4	6	65	5.6	4.625
204	0	3	2	1	1	2	4	61	2.1	1.375
205	0	1	2	5	4	5	7	91	6.4	4.75
206	0	1	2	2	7	1	7	100	3.6	4.25
207	0	3	4	3	6	5	5	60	3.1	3
208	0	1	4	3	7	5	6	90	3.1	3.875
209	1	1	6	5	5	6	6	87	6	4.5
210	0	8	7	1	7	6	4	29	1.7	2
211	1	1	7	7	7	7	6	72	7	5
212	1	3	4	5	5	5	5	82	5.5	4.375
213	1	1	2	3	5	5	5	76	5	3.5
214	0	1	6	6	6	5	6	100	6.4	5
215	0	5	4	5	6	5	6	90	5.1	4.5
216	1	2	3	3	1	1	5	72	4.1	3.625
217	0	3	6	6	6	6	6	94	5	4.375
218	0	4	3	3	3	3	5	38	3.6	3.625
219	1	1	4	3	5	5	4	82	4.2	4.625
220	0	4	4	5	1	1	7	57	5.1	3.875
221	0	3	3	3	7	7	3	96	6	4.5
222	0	4	5	6	7	7	7	100	7	4.875
223	0	7	2	2	5	6	4	76	3.9	4
224	0	7	4	4	4	3	7	80	4.1	4.5
225	1	1	6	6	6	6	7	97	6.3	4.75
226	1	1	5	7	6	6	7	100	7	5
227	1	6	7	7	7	7	7	83	4	4.375
228	1	1	5	5	6	6	7	100	6.5	5
229	0	3	6	7	7	7	6	71	6.9	4.625
230	1	3	2	6	2	3	7	64	5.4	4.625
231	1	1	4	5	3	3	6	82	6	4.5
232	0	1	4	2	2	2	5	70	2.5	3.25
233	1	3	5	5	2	3	6	73	5.7	4.125
234	0	2	3	2	1	1	4	50	2.8	3.125
235	0	3	3	5	6	7	5	79	5.6	4.75
236	0	1	5	3	5	6	7	78	4.3	4.375
237	0	1	5	5	5	5	6	81	6.1	4.5
238	0	2	4	3	5	5	6	57	2.9	3.625
239	0	2	6	5	1	2	6	60	4.3	3.875
240	0	1	5	5	5	5	6	83	5	4.25
241	0	1	5	4	3	2	7	95	5.1	4.75
242	0	1	5	7	6	6	7	82	4.1	2.875
243	0	1	2	3	2	2	4	31	2.9	2.875
244	0	1	3	4	4	3	5	70	4.2	3.75
245	0	1	3	4	4	6	7	82	3.3	3.875
246	1	1	3	5	5	5	7	96	6.3	4.875
247	0	1	4	3	4	4	4	80	5.7	4
248	1	1	2	2	5	5	4	63	4.5	3.875
249	1	1	4	3	3	4	5	62	3.9	4
250	1	1	3	4	4	4	6	44	6.3	4.5
251	0	1	6	5	6	5	7	88	5.4	4.625
252	1	2	1	4	2	3	7	71	4	3.375
253	0	2	7	7	5	6	6	81	6.4	5
254	1	1	6	6	6	6	6	79	6.6	4.625
255	1		3	4	5	5	7	86		4.625
256	1	1	3	3	5	5	5	73	5.7	4
257	1	1	4	4	5	5	5	76	5.7	4.75
258	1	1	3	5	3	6	5	63	4.2	3.5
259	1	1	4	2	6	6	3	78	5.3	4.125
260	1	1	4	3	7	7	7	91	4.6	4.125
261	1	4	4	4	4	5	2	100	4	3
262	0	3	2	2	4	3	5	41	3.5	3.5
263	0	1	6	7	6	7	7	100	6.6	4.375
264	0	2	5	3	2	3	4	57	4.1	3
265	1	3	6	5	4	5	6	95	6.6	4.625
266	1	3	4	7	7	4	7	73	4.1	4
267	0	3	3	2	6	7	5	75	2.5	3.125
268	0	1	5	6	5	6	7	93	5.8	4
269	0	2	5	4	4	4	5	60	5.6	3.625
270	0	1	6	5	6	6	7	92	4.6	4.375
271	0	1	3	3	6	6	6	98	4.6	3.25
272	1	4	5	5	6	5	5	68	6.1	4
273	1	1	3	4	1	2	6	89	5.2	4.125
274	0	3	3	7	5	6	5	100	4.6	4.25
275	0	1	5	7	5	5	7	82	6.2	4.625
276	1		4	7	4	3	6	67		4.125
277	1	3	4	7	5	7	7	93	4.9	4.5
278	1	2	6	3	6	5	7	63	4.9	3.875
279	0	3	1	5	3	5	5	80	5.9	4
280	0	3	4	4	5	5	4	71	5.2	4
281	1	1	7	7	7	7	7	60	3.7	3.5
282	1	1	3	5	3	3	6	67	5.6	4.25
283	1	1	1	2	5	5	6	70	6.3	4.25
284	0	3	5	6	6	5	7	94	6.2	4.375
285	0	1	3	4	7	6	6	75	5.8	4.125
286	0	1	4	3	5	3	4	48	5.9	3.875
287	0	1	6	5	5	5	7	82	6	4.875
288	0	1	2	1	3	4	6	92	4.2	4.625
289	0	1	4	4	4	5	6	100	5.2	4.625
290	0	1	5	4	5	5	6	84	6.4	4.75
291	0	1	3	3	5	5	6	91	6	4.625
292	0	1	2	3	4	2	5	50	5.1	3.75
293	0	1	5	3	5	6	7	100	5.9	4.5
294	0	1	5	6	6	6	5	82	4.8	4.5
295	0	1	5	2	7	5	7	69	4	4.25
296	1	2	1	5	7	6	7	93	5.3	4.125
297	1	8	5	5	5	5	7	85	4.4	4.75
298	1	1	5	6	5	5	6	85	5.4	4.25
299	1	1	4	5	4	6	5	72	4.3	4
300	0	1	6	6	6	6	6	92	5.3	4.75
301	0	1	5	4	6	5	7	82	5.2	4
302	1	1	3	2	2	3	4	58	2.5	3.125
303	0	2	3	4	3	2	3	90	4.2	3.5
304	1	1	4	5	3	4	6	77	4.3	3.75
305	1	1	2	2	3	2	6	30	3.5	3
306	1	1	3	2	2	3	5	78	4.6	4.5
307	0	7	5	4	5	5	7	100	5.1	4.75
308	1	2	4	5	7	6	6	71	3.9	3.5
309	0	2	3	4	5	5	7	73	4.7	4.625
310	1	3	6	5	5	5	7	100	4	4.125
311	1	1	3	2	4	4	7	49	3.1	3
312	0	1	6	5	7	6	6	100	6.7	4.875
313	0	3	7	5	7	7	6	100	5.8	4.375
314	0	3	4	4	1	1	4	72	4.8	4
315	1	3	3	5	5	5	7	72	5.9	3.875
316	0	3	5	5	6	6	5	98	6.3	4.75
317	1	2	4	4	5	5	6	37	5.3	3.375
318	1	1	6	3	7	7	3	100	6.5	4.625
319	1	1	4	3	5	5	5	67	5	4.25
320	1	1	5	4	4	3	6	81	3.5	4.5
321	1	1	5	5	6	6	6	100	6.6	5
322	1	1	5	4	5	5	5	72	5	3.875
323	1	1	4	4	5	5	7	90	6.7	4.875
324	1	3	3	2	5	6	7	100	4.3	4.125
325	1	1	5	6	2	1	6	60	3.6	3.625
326	1	1	6	6	7	7	7	100	6.1	4.875
327	1	3	5	5	6	7	6	100	6.8	5
328	1	1	5	5	6	5	7	100	6	4
329	0	1	4	2	5	5	6	91	5.5	4.875
330	0	3	3	3	4	5	4	51	4.9	4
331	0	7	4	4	6	6	7	90	5.7	4.5
332	0	1	3	3	3	3	5	61	4.6	4.125
333	0	3	5	6	5	6	5	90	4.2	4
334	1	3	5	4	6	6	6	72	4.7	4.125
335	1	3	5	5	6	5	5	71	4.2	3.875
336	1	1	5	5	5	6	7	68	4.4	3.25
337	1	7	4	6	3	5	5	71	4.5	4.25
338	1	1	4	5	5	6	6	81	4.4	4.25
339	1	1	2	1	6	6	4	70	3.1	3
340	1	1	3	3	4	4	7	89	6.5	4.5
341	0	5	3	5	6	6	7	84	5.8	4.875
342	0	3	5	4	4	5	7	100	6.4	4.625
343	1	1	5	5	7	7	7	85	5	4
344	1	1	6	5	3	2	5	77	2.9	3.25
345	0	2	4	5	5	4	6	53	3.9	3.5
346	1	3	4	4	4	4	4	56	4	4.25
347	1	3	5	4	4	3	4	61	3.2	3.75
348	1	1	3	3	4	5	6	83	4.5	3.875
349	1	1	5	4	6	6	6	88	5.4	4.625
350	0	3	3	3	5	6	7	95	5	4.75
351	1	3	6	6	4	3	5	82	4.9	4.25
352	1	4	4	4	5	5	5	73	5.9	4.25
353	0		5	3	6	5	6	91	5.3	4.5
354	0	3	6	5	4	5	6	75	5.4	4.375
355	0	1	5	4	4	5	5	72	5.4	4
356	0	2	4	4	5	5	6	72	3.9	3.75
357	1	3	1	3	3	2	5	79	3.7	4.375
358	1	3	5	7	6	6	7	93	4.3	4.75
359	0	1	4	5	5	3	6	77	5.3	4.125
360	0	1	4	4	5	5	6	74	5	4.125
361	0	4	3	5	3	3	7	100	4.1	5
362	0	1	2	3	2	2	5	64	3	3.125
363	0	1	5	3	1	2	6	50	4.7	4
364	1	3	4	3	5	5	7	72	4.7	4
365	1	3	6	5	3	3	7	81	4.1	3.75
366	0
367	0	2	1	2	2	2	2	19	4	2.875
368	1	1	4	4	5	5	7	72	4.6	4.75
369	0	3	4	2	6	6	7	85	6	4.625
370	1	1	3	4	7	5	6	74	5.7	4.375
371	1	1	3	3	7	7	7	100	6.1	5
372	1	1	4	4	3	3	5	53	4	3.625
373	1	1	4	4	4	6	7	66	6.1	4.25
374	1	1	3	3	2	2	5	71	2.5	3.75
375	1	1	3	4	5	6	6	70	5.1	4
376	1	1	1	7	6	6	6	70	4.5	4.625
377	1	2	4	3	4	5	5	51	5.3	4.375
378	1	1	2	2	1	2	6	71	4	3.25
379	1	1	1	4	4	4	7	97	5.8	4.875
380	1	5	7	4	2	4	7	100	3.8	4.375
381	1	1	4	2	1	3	5	33	4.7	3.375
382	1	1	3	2	4	5	6	70	5.1	3.375
383	1	7	5	4	5	4	6	74	4.5	3.75
384	0	1	5	4	6	5	5	74	3.6	3.375
385	1	3	7	5	6	7	7	80	4.1	4.5
386	1	3	5	3	3	3	6	69	4.4	3.625
387	1	3	3	2	4	3	6	86	5.4	3.75
388	1	3	4	6	3	4	7	83	6.5	4.875
389	1	1	4	7	7	7	6	93	4.4	4.375
390	0	3	5	4	4	5	6	78	4.6	4
391	1	1	5	4	5	5	5	71	3.4	4
392	1	1	2	3	3	5	5	59	4.2	3.5
393	1	1	3	7	6	6	6	90	6.3	5
394	1	2	4	3	3	3	5	50	4.3	3.5
395	1	1	2	3	7	6	6	81	5.4	4.75
396	1	3	3	5	4	5	6	86	5.7	4.125
397	1	1	5	6	5	6	6	93	5.8	4.75
398	1	6	3	2	4	4	6	52	4.8	3.75
399	0	3	5	4	6	6	6	72	3.7	3.75
400	0	1	6	5	5	5	7	77	6	4.75
401	0	1	2	4	2	2	3	61	4.3	3
402	1	5	5	7	5	5	6	61	4	3.5
403	1	1	6	2	4	2	7	74	4.3	3.25
404	1	1	5	4	7	7	6	65	4.1	3.75
405	1	7	2	7	6	6	7	71	4.9	3.625
406	1	1	3	3	4	3	6	83	4.5	4.375
407	1	6	1	1	1	1	7	84	4.3	3.5
408	0	2	4	3	4	3	5	61	4.8	3.5
409	0	3	5	3	4	3	7	91	6.4	4.625
410	0	1	4	7	4	5	7	100	6.7	5
411	0	1	3	2	2	3	5	83	3.1	3.875
412	0	1	4	3	5	5	5	83	4.8	4
413	0	1	6	5	7	6	6	71	5.8	3.625
414	0	2	5	6	5	4	7	78	6	4.5
415	0	7	4	5	3	3	4	72	4.9	4.5
416	1	1	5	4	4	6	6	84	6.1	4
417	1	1	4	5	6	6	6	93	5.8	4.75
418	0	1	4	5	6	7	6	87	6.9	4.625
419	0	4	5	4	6	6	6	77	5.8	4.5
420	0	3	2	6	7	6	5	81	4.6	4.375
421	1	1	6	7	7	6	7	100	6.7	4.5
422	0	4	5	6	6	5	4	70	5.3	4.75
423	0	1	6	6	5	6	6	74	6.2	4.625
424	0	1	3	4	1	2	5	71	3.6	3.5
425	0	1	4	3	2	3	6	78	5.9	4.625
426	0	2	4	3	6	6	4	77	5.4	4.25
427	0	1	6	6	4	5	5	68	5.4	4.25
428	0	6	2	2	1	2	3	51	2.2	2.375
429	0	1	4	4	5	5	4	78	6.1	4.25
430	0	1	3	1	6	6	6	86	2	4
431	0	3	2	3	2	4	5	67	4.6	3.75
432	0	1	6	4	2	3	6	66	4.8	4.125
433	0	1	2	2	3	3	7	99	5.2	4.5
434	1	4	5	5	4	5	7	71	5.7	4
435	1	1	3	2	3	3	7	99	5.4	4.625
436	1	7	4	7	3	3	2	28	4.7	3.25
437	0	1	5	7	6	7	7	98	6.9	5
438	0	1	3	3	3	3	7	74	4.4	4.25
439	0	3	2	1	6	6	5	77	4.3	4.125
440	0	1	5	5	5	6	5	84	4.5	4.25
441	0	1	4	4	7	7	7	100	5.7	5
442	1	7	4	6	3	3	7	81	5	4.25
443	0	1	4	3	3	3	5	39	4.4	3.25
444	0	1	6	7	5	6	6	71	5.6	4.125
445	1	2	3	4	6	6	5	80	4.9	4
446	1	3	7	6	3	3	7	92	6.1	4.5
447	1	3	5	3	5	5	5	69	5.1	3.875
448	1	2	4	4	2	2	5	50	3.9	3.625
449	0	1	4	2	6	7	6	94	4.7	4.125
450	0	1	4	3	4	5	7	83	4.8	4.25
451	0	1	3	3	5	5	5	73	4.6	4.5
452	1	1	4	3	3	3	2	50	2.3	2.75
453	0	1	4	6	3	2	6	61	5	4.5
454	0	1	6	6	7	7	7	95	6.7	5
455	1	8	4	3	2	2	4	53	3.7	3.875
456	0	1	4	6	5	4	7	91	5.9	4.5
457	0	1	1	3	4	2	3	60	2.6	3.25
458	0	3	3	4	6	5	6	80	6.2	4.875
459	0	1	4	4	5	4	6	69	6	4
460	0	1	4	4	6	6	6	76	6	3.75
461	1	2	4	4	5	5	3	57	5	3.875
462	1	1	3	5	3	3	6	91	5.7	4.125
463	1	7	5	5	1	1	7	62	5.5	4.125
464	0	1	4	7	3	2	7	100	4.3	3.75
465	0	1	5	6	1	3	5	50	3.5	3.625
466	0	1	4	2	5	5	4	82	5.7	4.75
467	0	1	4	5	3	5	5	51	5.5	4.125
468	0	7	5	5	4	3	5	100	4	4.125
469	0	1	5	5	6	6	7	83	5.4	4.25
470	0	1	5	3	5	5	7	85	5.3	4.5
471	1	1	5	3	2	2	6	78	5.8	4.375
472	0	5	4	4	5	4	6	57	5.8	3.875
473	0	5	3	1	1	3	6	63	5	3.625
474	1	1	5	2	4	5	6	81	4.8	4.125
475	1	1	6	7	6	6	7	66	5	4.125
476	0	2	4	3	4	5	6	65	5.7	4.25
477	0	1	5	5	4	4	6	82	5.4	4
478	0	3	4	3	2	2	5	72	4	4.5
479	0	3	4	3	5	4	5	82	5.5	4.5
480	0	1	6	5	5	5	6	88	5.4	4.625
481	1	1	2	2	5	5	4	53	5	3.375
482	1	2	5	3	6	5	7	88	5.3	4.625
483	0	1	3	4	3	3	4	64	5	4
484	0	1	2	5	1	1	7	73	6.1	4.75
485	1	3	3	6	6	7	7	100	6.5	4.125
486	1	3	3	4	3	3	6	80	6	4.5
487	1	1	3	3	7	6	7	96	6.4	4.75
488	1	7	5	6	5	6	7	86	5.1	4.375
489	0	3	2	2	6	7	7	100	6.9	5
490	0	2	5	4	5	5	5	91	3.8	3.75
491	0	1	4	5	5	5	6	71	6.3	4.5
492	0	1	1	2	3	2	4	85	4.8	5
493	1	4	7	7	7	7	7	100	6.2	4.625
494	0	1	5	4	5	3	6	100	5.7	4.375
495	0	1	5	5	3	5	6	80	5.5	4.875
496	0	1	3	2	4	4	5	91	3.9	3.75
497	0	1	5	6	4	5	7	96	5.8	4.25
498	0	5	4	5	6	5	6	81	6	4.625
499	0	4	4	5	4	4	6	76	6.3	4.375
500	0	1	4	3	5	5	6	81	4.7	4.625
501	0	1	4	4	6	6	5	100	5.5	4.75
502	1	3	5	4	6	6	7	100	6.6	4.875
503	0	3	3	4	4	3	7	79	3.2	3.375
504	0	1	5	3	3	3	4	55	5.1	3.875
505	0	1	3	2	4	3	6	73	3.7	3.625
506	0	3	4	4	5	4	5	80	4.4	3.75
507	0	1	5	4	5	5	4	82	4.9	4.25
508	0	3	5	7	5	4	7	100	7	5
509	0	3	5	5	5	5	7	100	6.6	4.875
510	0	1	4	1	6	6	7	100	4.7	4.375
511	1	3	4	3	4	5	5	50	4	3.75
512	0	3	4	4	4	5	5	69	4	3.75
513	0	3	5	4	5	5	6	82	5.2	4.5
514	0	3	2	2	3	2	5	56	4.6	3.875
515	0	3	7	7	7	7	7	100	3.8	5
516	0	1	3	3	4	3	4	57	3.4	3.375
517	1	3	4	2	2	2	5	73	5.4	4.125
518	1	3	5	5	5	5	7	96	7	5
519	1	3	5	5	5	5	6	81	5.7	4.25
520	1	1	3	5	5	6	6	71	5.8	4.25
521	1	1	4	2	2	1	5	72	5	4.25
522	1	1	4	3	7	7	6	100	3.9	5
523	1	1	5	4	4	5	5	77	5.6	4.125
524	1	1	5	4	4	4	6	71	5.9	4.5
525	1	2	3	2	5	5	6	90	5.3	4.75
526	0	8	6	4	6	3	5	69	1.7	2.375
527	0	1	6	5	4	5	7	92	6.4	4.875
528	0	1	3	4	4	3	6	77	4.3	4.5
529	0	1	5	6	7	7	7	71	4.2	3.875
530	0	1	3	2	3	3	6	62	3.2	3.125
531	0	1	5	6	4	3	7	100	6.2	4.5
532	0	1	5	6	7	6	7	90	6	3.5
533	0	1	4	5	5	5	6	81	6.2	4.625
534	0	1	5	5	5	6	5	72	4.2	3.875
535	0	5	5	4	3	3	6	53	6	4.125
536	1	1	7	7	7	7	7	98	7	5
537	1	1	6	7	6	6	7	100	6.5	5
538	1	1	5	5	7	6	6	93	5.2	4.125
539	1	2	4	2	2	2	5	72	5.9	4.125
540	1	8	5	5	7	6	7	84	5	5
541	1	2	4	5	5	5	5	74	5	3.75
542	1	1	5	6	6	5	5	68	5.1	4.125
543	1	1	5	6	3	5	7	74	3.9	3.625
544	1	1	4	3	4	5	6	72	5.5	3.75
545	1	1	5	3	5	5	6	81	5.1	4.625
546	0	1	4	3	7	6	5	58	4.2	4.125
547	0	3	2	4	7	5	7	100	3.9	4.875
548	0	3	5	4	6	7	6	93	5.8	4.5
549	1	3	5	6	7	6	7	91	6.1	4
550	1	3	1	7	1	4	7	8	2.5	3.25
551	0	3	4	4	5	5	6	87	5.3	4.5
552	0	1	5	5	4	5	6	79	6.2	4.625
553	1	5	5	3	5	5	4	30	1.9	2.75
554	0	3	7	7	7	7	7	92	3	4
555	0	3	5	4	3	3	5	53	5.3	4.125
556	0	3	6	5	6	6	7	81	3.8	3.875
557	0	3	5	4	6	6	6	70	3.6	3.875
558	0	1	5	5	4	5	7	83	5.3	4.375
559	0	2	6	4	3	4	5	69	3.6	3
560	1	4	3	3	5	6	7	94	5.7	4.5
561	0	3	1	2	3	3	3	60	5.4	4
562	1	5	4	4	4	4	7	61	5.8	4.25
563	0	3	4	6	5	5	5	77	6.3	4.25
564	1	1	5	3	2	2	6	30	2.8	3
565	1	1	3	2	2	3	5	66	5	4.125
566	1	1	5	5	6	6	7	92	6.4	4.75
567	1	1	3	4	7	6	6	83	6.7	5
568	1	7	2	5	1	2	4	45	3.4	3
569	0	3	5	6	4	5	5	74	5	4.75
570	0	7	5	4	5	3	7	71	5.3	4.125
571	1	5	5	2	3	3	3	38	3.7	3
572	0	2	4	5	6	5	7	88	4.2	4.625
573	1	1	4	5	5	6	5	77	5.2	4
574	1		5	7	4	5	7	89		4.25
575	1	1	5	7	4	4	6	96	6.8	4.75
576	0	1	5	6	5	5	5	100	6.4	5
577	0	7	4	3	5	5	6	72	4.4	3.75
578	0	5	6	5	5	5	6	70	3.9	3.875
579	0	8	2	3	7	5	5	72	7	4.875
580	1	1	3	2	5	5	2	91	6.1	4.625
581	1	1	6	3	5	5	6	83	5.6	3.75
582	1	1	5	4	6	5	7	100	6.2	4.875
583	1	1	5	4	3	5	6	75	6.1	4.375
584	0	7	4	4	5	6	5	100	4.9	4.25
585	0	1	4	5	5	6	7	98	6	5
586	0	3	3	1	4	3	6	26	4.3	3.75
587	1	7	5	5	5	6	7	100	4.8	5
588	1	3	4	5	5	5	7	92	6.8	4.875
589	1	2	5	4	6	6	6	84	5.6	4.625
590	0	3	7	7	7	6	3	100	6	4.5
591	1	3	4	7	7	6	7	87	4.9	3
592	1	3	4	4	7	6	7	80	5.6	4.25
593	1	1	5	3	5	5	6	83	5.9	4.625
594	0	1	4	3	6	6	5	81	4.8	4
595	0	1	4	4	5	3	6	78	4.9	4.25
596	1	3	4	7	7	7	7	98	6.1	4.5
597	1	4	5	5	5	4	7	80	6	4.75
598	1	4	5	4	2	3	5	40	3.7	3.625
599	0	4	4	4	3	3	5	54	5.3	3.75
600	0	1	1	4	7	6	7	70	2.9	4.125
601	0	1	2	2	1	2	7	82	5.8	4
602	0	8	3	2	5	5	3	38	3	2.5
603	0	1	5	3	3	5	5	73	4.4	4.375
604	0	7	3	4	6	5	6	81	6.2	4.75
605	0	1	6	6	6	5	6	100	6	4
606	1	4	7	3	6	6	5	44	3.8	2.125
607	1	4	4	2	2	3	3	36	2.9	2.875
608	0	4	3	4	5	5	4	33	3.3	2.75
609	1	1	5	5	5	6	2	77	5.2	4
610	0	1	4	3	3	3	5	47	5.4	4
611	0	1	4	7	5	5	7	62	5.3	4.875
612	0	2	3	1	3	3	3	20	2.2	2.625
613	0	1	4	6	5	4	6	49	3.5	4
614	1	3	5	5	6	6	6	88	6.8	5
615	0	1	2	1	3	3	7	42	3.6	3.625
616	1	3	4	3	3	2	6	82	4.4	4.375
617	1	1	5	5	4	3	7	81	6.8	5
618	0	2	2	3	5	5	5	76	4.2	3.875
619	0	1	4	5	3	3	7	81	5.1	4.125
620	0	1	4	6	5	4	5	72	6.2	4.5
621	1	3	3	5	5	4	6	75	6.2	4.25
622	0	1	3	5	2	4	5	77	4.6	4.25
623	1	4	5	6	5	5	7	74	5.7	4.375
624	0	3	7	6	6	5	6	73	4.8	4
625	0	6	4	2	5	4	3	66	4	3.75
626	1	1	5	4	3	3	5	71	5	4.25
627	1	1	3	3	7	5	7	100	5.7	4.25
628	1	1	3	2	4	4	5	82	6.6	4.5
629	1	2	5	5	6	6	6	95	5.9	4.75
630	0	1	3	4	6	5	6	100	5.7	4.25
631	0	3	4	5	4	4	5	62	5.5	4.25
632	0	6	6	6	6	7	7	93	6.6	5
633	0	1	4	3	3	4	6	71	4.7	4.25
634	0	1	3	5	1	2	5	57	2.8	3.75
635	0	1	2	2	4	2	5	92	3.6	4.75
636	1	1	5	3	4	3	6	46	4.3	4.125
637	1	3	3	6	5	5	7	78	3.1	4.25
638	1	1	5	4	3	3	6	72	5.7	4.375
639	1	3	5	3	5	5	6	100	5.1	4.625
640	0	3	4	5	5	6	7	100	6	4.75
641	0	8	5	4	6	6	7	87	5.9	4.75
642	0	1	5	4	4	3	6	66	4.7	3.875
643	0	2	1	1	7	7	7		6.3	4.625
644	0	1	7	7	7	7	7	98	6.2	4.375
645	0		2	5	6	5	7	62		4.375
646	0	3	2	5	1	2	4	48	2.8	2.875
647	0	1	6	6	7	6	6	72	5.2	4
648	0		3	2	4	3	5	68		4
649	0	1	3	5	4	5	6	85	5.5	4.25
650	1	2	6	6	4	5	6	81	6.2	5
651	1	1	5	5	5	6	6	79	4.6	3.75
652	0	5	5	5	5	5	5	83	5.8	4.25
653	1	1	4	3	5	5	6	100	6.6	4.875
654	1	1	5	5	3	4	7	91	6.2	4.875
655	0	2	5	4	4	5	6	70	5.1	4
656	0	1	3	4	2	2	6	67	4.8	4.625
657	0	1	5	4	4	4	6	100	6.2	4.625
658	1	1	5	4	3	2	6	82	5.4	4
659	1	6	6	6	5	5	6	91	6.3	4.125
660	0	1	3	1	2	2	7	94	4.3	4.25
661	0	8	3	3	4	4	5	72	4.4	4
662	0	1	4	5	5	5	6	79	3.4	3.875
663	1	1	3	3	2	3	4	40	4	3.125
664	1	4	3	4	4	5	5	72	4.8	3.5
665	0	2	5	5	4	5	7	74	5.8	4.5
666	0	4	4	4	5	4	7	80	5.4	4
667	0	4	5	4	7	7	6	90	3.5	4.25
668	1	4	2	4	5	5	7	85	5.4	4.75
669	0	4	4	3	7	5	7	81	4.3	3.375
670	0	7	4	4	7	6	6	81	6	4.375
671	0	7	5	3	4	3	6	73	5.5	4.125
672	0	1	2	3	2	2	3	72	3.8	3.375
673	0	4	5	5	5	5	5	73	4.9	4
674	0		5	5	4	5	6	77		4
675	0	3	3	3	7	5	6	100	3.4	3.25
676	0	1	5	3	2	2	4	81	4.6	4
677	0	1	5	5	4	4	7	98	7	4.5
678	0	1	3	2	3	4	7	72	3.9	3.5
679	0	2	4	4	5	5	4	71	4.8	3.875
680	1	2	6	6	5	4	6	83	4.9	4.625
681	1	4	6	6	6	6	7	81	3.9	4.375
682	0	5	3	4	5	5	4	48	3.6	3.5
683	0	1	5	3	6	5	5	64	3.1	3.375
684	0	1	4	5	7	6	7	75	4.4	4
685	0	1	5	3	5	5	6	90	5.8	4.5
686	0	1	4	3	4	6	6	82	5.6	4.25
687	0	1	3	1	2	3	5	69	4.4	4
688	0	3	2	5	3	3	7	92	4.7	4.875
689	0	4	3	6	5	5	5	39	4.2	4
690	0	8	4	4	4	3	6	71	5.1	4.125
691	0	2	6	5	6	6	7	76	3.5	4.125
692	1	1	7	7	6	2	7	100	7	5
693	0	4	3	4	5	5	5	93	5.6	3.875
694	1	6	3	3	4	5	6	87	3.8	3.875
695	1	1	5	5	5	6	6	79	5.5	4.75
696	0	2	4	6	3	3	6	86	4.4	4
697	0	1	4	6	4	5	6	75	5	3.875
698	0	3	4	4	5	5	4	76	6.9	4.375
699	0	3	4	3	2	3	6	79	5.8	4.875
700	0	1	5	5	6	5	6	77	4	3.5
701	0	1	5	7	5	6	7	81	6.3	5
702	0	1	2	2	5	4	6	78	5	4.75
703	0	1	2	2	3	2	6	73	4.6	4.375
704	0	1	6	6	7	6	6	81	4.9	4.5
705	0	2	4	2	3	4	5	71	4	3.75
706	0	1	3	5	2	3	6	74	3.3	3.75
707	1	4	6	6	6	5	7	71	4.8	3.875
708	0	1	2	2	7	7	6	83	1.9	4.5
709	1	1	2	4	5	5	6	82	5.5	3.875
710	1	1	5	6	6	7	7	92	6.2	4.75
711	1	1	5	4	5	5	5	67	4.1	3.625
712	1	1	5	5	5	6	7	100	5.8	4.75
713	1	1	4	6	3	5	7	78	5.4	4
714	0	2	1	2	2	2	4	60	4.8	3.375
715	0	7	6	6	7	7	6	100	6.3	4.875
716	1	1	4	6	5	6	6	74	6.3	4.5
717	0	7	4	4	7	6	5	100	5.4	4.125
718	1	3	4	4	7	7	6	91	5.2	3.875
719	1	1	1	5	4	3	7	88	3	3.875
720	1	3	4	3	3	2	6	73	6.4	4.5
721	1	2	4	5	3	4	5	90	6.1	4.625
722	1	1	4	7	6	6	7	88	3	4.625
723	0	1	4	5	7	7	7	100	5.3	5
724	1	1	4	4	5	5	5	74	4.6	4
725	1	1	3	2	5	5	2	91	5.5	3.875
726	0	3	4	7	5	5	7	81	6.4	5
727	0	3	5	4	6	5	6	73	6.1	4.75
728	0	3	2	2	5	6	6	72	5.8	4.75
729	0	3	3	5	6	7	7	82	5.6	4.75
730	1		7	5	7	7	2	15		1.5
731	0	2	6	6	5	6	6	87	4.1	4
732	1	1	5	7	2	2	5	85	5.1	4.75
733	1	1	5	1	3	3	4	100	4.6	3.5
734	1	1	5	3	2	2	3	52	4.7	3.25
735	0	8	3	2	2	2	3	49	3.1	3
736	1	1	6	6	4	3	6	61	3.6	3.625
737	1	1	4	5	2	1	4	40	2.7	3.375
738	0	2	2	2	1	3	4	70	4	3.875
739	0	2	5	4	4	3	5	65	3.3	3.75
740	0	3	6	6	7	7	6	86	4.6	3.875
741	0	2	4	4	4	5	4	71	5.9	4.125
742	0	2	5	5	6	5	6	87	5.6	4.5
743	0	3	2	2	4	5	7	100	4.8	4.625
744	1	4	5	4	3	4	4	61	6	4.125
745	0	3	3	5	4	5	7	48	5.5	4.75
746	1	5	5	5	3	4	7	90	5.4	3.875
747	1	2	2	3	5	3	4	100	4.4	4.5
748	0	3	3	5	4	1	5	71	5.1	4
749	0	8	5	4	4	4	5	82	5	3.5
750	0	3	3	3	5	4	5	84	7	4.625
751	1	1	4	3	3	2	4	80	5.4	4.875
752	1	1	3	5	5	5	6	84	6.2	4.75
753	1	1	5	5	5	5	7	61	4.9	4.125
754	1	1	3	3	4	4	3	75	6.5	4.75
755	1	1	5	4	5	5	6	69	5.6	4.25
756	1	1	3	2	4	3	6	74	4.8	4.25
757	1	1	7	7	7	7	7	100	7	5
758	1	1	5	3	2	1	6	91	5.3	4.625
759	1	1	4	3	2	1	5	73	2.8	3.125
760	1	1	6	6	7	6	7	100	3	3.5
761	1	1	6	5	5	5	7	78	5.3	4.375
762	0	1	4	4	5	5	5	74	5.6	4.375
763	0	1	5	5	6	6	6	71	6.3	3.875
764	0	1	6	4	3	3	7	67	3.1	3.625
765	0	5	5	4	7	6	6	70	3.8	4.5
