# Supplementary material for: A test of a triadic conceptualization of future self-identification
Source: PLoS One. 2020 Nov 24;15(11):e0242504. doi: 10.1371/journal.pone.0242504 (PMC7685460; doi:10.1371/journal.pone.0242504)
Supplement: S6 File — (CSV) [file pone.0242504.s006.csv]

SubjectID	Sex	Race	Similarity	Connectedness	Clarity	EaseOfVisualization	Liking	Valence	CurrentSelfEsteem	FutureSelfEsteem	Hope	VVIQ_Graduation	VVIQ_PostGraduation	PerceivedTemporalDistance	SUIS	SelfControl	GPAExpectations
1	0	1	6	7	5	6	7	7	6.5	4.5	5.66666666666667	6.66666666666667	6.66666666666667	15	3.5	3.9	3.8
2	0	2	5	4	5	4	5	6	5	3.75	4.33333333333333	5	5.33333333333333	23	3.66666666666667	3.2	3.8
3	0	1	3	5	2	2	6	7	5	4.875	7.5	2.33333333333333	2.33333333333333	24	3.5	3.2	3.88
4	0	3	6	6	5	5	5	5	4.1	3.875	4.66666666666667	4.33333333333333	5	79	3.08333333333333	3.5	3.97
5	0	3	4	3	6	7	6	7	5.5	4.25	6.66666666666667	5	5	10	3.08333333333333	3	3.83
6	0	1	3	4	6	6	6	6	6	4.75	7	5.66666666666667	6	28	4.66666666666667	3.5	3.5
7	0	1	4	4	1	2	6	6	3.7	3.75	4.5	4.33333333333333	3.33333333333333	3	4.33333333333333	3.7	3.5
8	0	1	6	7	6	6	6	6	3.4	4	5.66666666666667	5.33333333333333	4	35	3	4.1	3.6
9	0	7	1	1	7	7	4	7	6.7	3	6.33333333333333	7	7	18	3.25	3.1	3
10	0	5	7	7	7	7	7	7	6.7	5	8	7	7	30	5	3	3.72
11	0	1	4	6	6	5	6	7	6.5	4.75	7	5.66666666666667	5.33333333333333	20	4.25	3.7	3.3
12	0	1	4	3	2	3	4	6	4.7	3.5	5.83333333333333	7	6.33333333333333	40	3.75	4.2	3.66
13	0	3	5	5	5	7	5	7	4.7	4.875	6.33333333333333	6	5.33333333333333	62	4.16666666666667	3.6	3.02
14	0	1	4	4	4	3	6	6	3.4	3.75	5.66666666666667	2.66666666666667	4	50	3.58333333333333	3.7	3
15	0	1	1	5	2	1	4	6	3.5	2.375	4.5	2	5	60	4	2	3.24
16	0	2	5	5	6	6	6	6	6	4.25	6.66666666666667	6	5.33333333333333	10	3.58333333333333	4	4.05
17	0	2	3	7	7	7	7	7	6	5	7.66666666666667	7	3.33333333333333	30	2.16666666666667	2.8	3.81
18	0	2	5	5	5	4	5	5	4.7	3.375	6.16666666666667	6	6	70	3.91666666666667	3.1	3
19	0	1	2	2	3	4	4	6	5.5	4.25	6	5	3.66666666666667	25	3.33333333333333	3.1	2.9
20	0	1	5	5	6	6	7	7	6.2	5	7.83333333333333	7	7	90	3.91666666666667	2.5	4.11
21	0	1	5	5	6	6	6	6	5.2	4	5	7	5	16	4.41666666666667	2.6	3.52
22	0	1	4	6	7	7	6	7	5.4	5	7	6	6	40	4	3.1	3.5
23	0	1	3	4	5	5	5	6	4	3.25	4.83333333333333	6	4.66666666666667	73	3.75	3.2	3.37
24	0	1	7	7	7	7	7	7	5.6	4.875	6.66666666666667	6.33333333333333	7	50	3.16666666666667	3.2	3.33
25	0	1	5	5	3	3	3	4	2.4	2.25	2.66666666666667	4	2.66666666666667	74	3.16666666666667	2.4	3.9
26	0	3	4	7	6	6	6	6	5.3	4.125	6.5	6.33333333333333	4.66666666666667	11	4	3.7	3.78
27	0	2	4	3	3	5	4	5	4.9	3.75	4.5	5	4.66666666666667	53	2.75	3.3	3.44
28	0	1	5	5	5	5	7	7	6.2	4.875	7.5	7	6.33333333333333	70	4.08333333333333	3.1	3.8
29	0	2	4	5	4	5	4	6	5.4	3.5	6	7	6	20	3.66666666666667	3.4	4
30	0	1	4	3	2	3	5	6	5.6	4.125	6	4.66666666666667	3	30	2.58333333333333	3.8	3.33
31	0	8	4	2	2	3	6	6	5.6	4.75	6.83333333333333	7	3	75	4.5	2.7	3.6
32	0	3	3	3	4	5	5	6	4.8	3.75	4.16666666666667	5.33333333333333	4	50	3.41666666666667	2.5	3.35
33	0	3	7	7	5	6	7	7	5.5	4.5	6.16666666666667	7	4	10	4	1.9	3.5
34	0	3	4	4	3	6	5	6	4.4	4.5	5	4	4.33333333333333	80	3.83333333333333	3.8	3.75
35	0	1	7	5	5	5	7	6	4.7	4	5	4.33333333333333	4.66666666666667	40	3.41666666666667	3.8	3.9
36	0	1	5	6	7	7	5	7	6.2	4.5	7.66666666666667	7	7	1	4.5	4	3.62
37	0	2	2	5	6	6	7	7	5.7	4.125	5.83333333333333	3	5	60	3.33333333333333	2.3	2.59
38	0	1	5	5	5	6	6	7	5.7	4.25	7	7	6	20	4.25	3.5	4
39	0	1	3	4	6	6	6	7	5.6	4.75	5.33333333333333	7	7	29	3.91666666666667	3.4	3.46
40	0	8	6	6	6	5	6	6	4	3.25	5	6	6	50	4	2.6	3.7
41	0	8	3	6	5	4	5	7	5.4	3.625	6.33333333333333	6	5.66666666666667	50	4.41666666666667	3.4	3.72
42	0	1	5	5	4	6	6	7	5.9	4.75	6.5	7	4.66666666666667	50	3.83333333333333	3.3	3.33
43	0	1	5	5	6	6	5	7	6.3	5	3.66666666666667	7	7	51	3.58333333333333	3.8	2.44
44	0	3	5	6	4	5	6	6	5	4.125	5	7	6	50	3.83333333333333	3.4	3.75
45	0	1	6	5	5	5	7	6	4.7	3.875	6.33333333333333	5.33333333333333	5.66666666666667	60	3.75	4.5	4.17
46	0	1	4	3	3	3	5	6	5.8	4	5.5	4	2	5	3.33333333333333	3.2	3.5
47	0	1	6	5	3	5	5	6	5.3	4.25	5.83333333333333	5.33333333333333	5	25	3.66666666666667	2.1	3.39
48	0	3	3	4	5	6	5	7	4.4	4.25	4.33333333333333	6.33333333333333	4.66666666666667	12	3.91666666666667	3.6	3.63
49	0	2	3	4	3	2	5	4	4.3	3.5	5.16666666666667	5.66666666666667	4.66666666666667	61	3.25	3.4	3.6
50	0	3	5	5	7	6	7	7	6.5	4.5	6.16666666666667	6.33333333333333	7	50	4.08333333333333	3.5	3.3
51	0	1	3	3	3	2	4	5	3.4	3.75	3.83333333333333	1.33333333333333	2.66666666666667	75	2.91666666666667	2.5	4
52	0	1	4	4	6	5	5	7	6.3	4.5	6	6	5.33333333333333	50	4.16666666666667	3.4	3.5
53	0	1	4	3	4	3	5	6	3.7	3.375	6	5	6	75	3.66666666666667	3.5	3.75
54	0	1	4	3	6	6	5	7	5.3	4	6.83333333333333	5.66666666666667	6.66666666666667	50	4.16666666666667	2.3	3.76
55	0	1	4	5	3	4	4	5	4.8	3.75	4.5	5	3.66666666666667	9	4.41666666666667	2.8	3.5
56	0	1	4	6	2	2	5	6	4.7	4.25	5	5	3.66666666666667	80	3.58333333333333	3.6	3.8
57	0	1	5	5	7	7	5	6	6.1	4.75	7	7	7	19	5	4.3	3.86
58	0	1	2	4	3	5	6	6	5.4	5	7.33333333333333	5.66666666666667	6.33333333333333	60	3.16666666666667	3.9	3.54
59	0	1	4	7	5	5	5	6	5.2	4.5	6	4.66666666666667	4.33333333333333	71	2.66666666666667	3.6	2.67
60	0	1	5	4	3	4	5	6	4.7	3.5	4.83333333333333	5	4	39	3.41666666666667	2.9	3.56
61	0	8	7	7	7	7	7	7	6.1	4.5	6.33333333333333	7	7	11	4.5	4.2	3.5
62	0	3	5	7	5	5	7	6	4.3	4.875	6.83333333333333	7	6	25	4.75	3	3.47
63	0	1	5	5	5	5	5	5	3.9	3.375	5	6	6	81	3.66666666666667	3.4	3
64	0	1	5	5	6	6	6	6	6.5	4.75	7.33333333333333	6.66666666666667	6	14	3.75	4	4
65	0	2	4	4	5	4	4	5	3.6	3.5	5.33333333333333	5	4	50	4.08333333333333	3.1	3.11
66	0	1	6	6	7	6	6	6	3.8	3.75	5.66666666666667	5.33333333333333	3	29	4	3.5	3.17
67	0	1	4	7	5	6	5	7	6.1	4.75	7.83333333333333	6.66666666666667	6.66666666666667	4	3.75	4.3	3.99
68	0	1	3	3	5	5	5	7	5.8	4.25	7.33333333333333	6.33333333333333	6	62	4	3.5	3.33
69	0	1	3	1	3	2	5	6	3.4	4	5.5	4	2.33333333333333	81	4.08333333333333	2.5	4
70	0	1	3	5	6	6	3	6	4.8	3.875	5.5	5	6	22	3.08333333333333	4	3.06
71	0	1	4	4	6	6	5	6	4.6	3.875	4.66666666666667	7	7	19	4	3.4	3.3
72	0	1	7	7	7	7	7	7	6.6	4.375	7.16666666666667	6	6	10	3.75	4.4	4
73	0	7	5	6	7	7	7	7	5.7	5	7.5	7	7	40	3.75	2.8	4
74	0	1	5	6	6	5	5	7	4.9	3.875	7.16666666666667	7	6.33333333333333	9	3.25	2.7	3.68
75	0	1	6	7	6	6	7	7	6	4.875	6.33333333333333	7	6.66666666666667	7	4.83333333333333	3.2	3.65
76	0	2	2	4	3	3	5	5	5.2	3.875	5.33333333333333	5.33333333333333	3	42	4.41666666666667	2.5	3.81
77	0	1	4	2	5	5	5	6	4.7	4	5.66666666666667	3	2.33333333333333	55	2.91666666666667	3.4	3.65
78	0	1	4	4	6	6	6	6	5.6	3.5	6	7	7	60	4.33333333333333	3	3.52
79	0	1	3	3	4	5	5	6	5.4	4.125	5.5	3.66666666666667	3.33333333333333	55	3.5	3.2	4.15
80	0	3	5	2	5	5	7	6	5.2	3.75	4.16666666666667	7	1.66666666666667	50	4.08333333333333	2.8	3.75
81	0	4	7	7	7	7	7	7	6.5	4.5	8	6.33333333333333	5.33333333333333	1	4.83333333333333	3.1	3.63
82	0	1	5	3	2	2	6	6	4	3.375	2.83333333333333	4.66666666666667	1.66666666666667	71	3.41666666666667	2.8	4
83	0	1	4	3	6	6	5	7	5.3	4.375	5.83333333333333	5.66666666666667	6	10	2.75	3.7	3.01
84	0	1	2	4	5	5	7	7	4.6	4.625	5.16666666666667	4.66666666666667	3.33333333333333	30	3.83333333333333	3.7	3.5
85	0	5	4	4	5	5	6	7	5.3	5	5.33333333333333	3	3.66666666666667	85	4.75	3.2	4
86	0	3	6	7	5	5	7	6	5.3	4.625	6.66666666666667	5.66666666666667	4.66666666666667	20	3.75	1.8	3.33
87	0	8	4	4	3	3	4	6	5.5	4	5	4	3	21	2.41666666666667	3.3	3.97
88	0	1	4	5	6	7	6	6	5	4.5	4.5	5.66666666666667	6	48	4.08333333333333	3	3.8
89	0	5	4	7	7	7	7	7	5.7	4.125	7	7	7	3	4.5	2.3	4
90	0	1	4	6	5	5	7	7	6	5	4.5	6	4.33333333333333	50	3.33333333333333	4	3.51
91	0	3	5	5	3	5	6	5	4.6	4.125	5.83333333333333	7	5	4	4.16666666666667	3.4	3.88
92	0	8	5	6	5	5	7	7	5.6	4.5	8	7	5.66666666666667	1	3.75	4.7	4.08
93	0	1	4	6	6	7	6	7	5.5	4.625	5.83333333333333	6	6	16	3.58333333333333	2.6	3.6
94	0	3	4	5	4	4	6	5	5.1	3.75	5.16666666666667	7	4.66666666666667	45	3.66666666666667	3	3.39
95	0	1	4	4	6	5	5	6	5.5	4	5.5	4	3.66666666666667	6	3.75	2.9	3.35
96	0	1	7	7	7	7	6	7	6.4	4.75	7.33333333333333	5.66666666666667	6	1	3.83333333333333	3.3	3.6
97	0	3	7	4	4	4	4	4	4	3	5.16666666666667	4	4	48	3	3	2.3
98	0	2	6	6	6	6	6	6	4	3.25	7	6	6	60	3.08333333333333	3.8	3.68
99	0	2	3	5	3	2	3	6	3.9	3.875	3.66666666666667	5.66666666666667	4.33333333333333	3	4	2	3.66
100	0	1	4	7	7	5	7	7	4.1	5	4.83333333333333	7	6.66666666666667	10	3.5	3.8	3
101	0	4	5	5	5	5	5	5	4	3	5	4	4	51	3	3	3.7
102	0	1	5	5	5	3	6	6	4.7	3.875	5	4	3.66666666666667	6	2.5	3.5	4
103	0	8	4	3	7	7	6	7	5.1	4.5	8	7	7	78	3.58333333333333	3.3	2.09
104	0	2	4	4	3	3	4	5	3.8	3.375	4.66666666666667	4.33333333333333	3	70	3.25	2.9	3.26
105	0	1	5	6	5	5	7	6	4.6	4.75	7.16666666666667	6	5	19	3.16666666666667	4.2	4.12
106	0	1	3	5	6	7	5	6	5	4.125	6.5	5.33333333333333	6.33333333333333	70	3.75	4.1	3.6
107	0	1	5	5	4	5	7	7	4.6	3.875	7.66666666666667	2.66666666666667	6.33333333333333	32	2.91666666666667	3.2	3.45
108	0	1	4	4	6	6	6	7	6.3	4.375	6.5	7	6	11	3.41666666666667	4.1	3.31
109	0	3	4	3	5	5	6	5	4.3	4.5	5.33333333333333	7	6	67	4.08333333333333	3.4	3.01
110	0	1	5	7	5	6	7	6	5.4	4.5	6.5	3	3.33333333333333	70	3.25	3.1	3.5
111	0	1	6	7	6	6	7	6	6.9	4.625	7.33333333333333	6.33333333333333	6	20	3.5	4.1	3.96
112	0	1	5	4	7	6	7	7	5.3	3.75	6.5	6	6	6	4.08333333333333	3	3.4
113	0	8	3	5	6	5	7	6	3.4	4.5	5	1	7	80	3.16666666666667	3	3
114	0	1	2	3	5	5	7	7	6.1	4.625	5.5	7	4	1	3.41666666666667	2.6	3.69
115	0	8	1	3	3	3	5	5	2.3	2.75	4.66666666666667	6	4	82	4.33333333333333	2.9	4
116	0	3	2	3	5	4	5	6	4.8	4.5	4.83333333333333	6.33333333333333	4	43	3	2.3	2.89
117	0	3	5	4	6	5	6	5	5.9	4	4.83333333333333	6	4.66666666666667	6	3.75	4.4	3.37
118	0	3	3	2	4	5	7	7	6.4	4.625	6.83333333333333	4	3.66666666666667	60	4.16666666666667	3.6	2.33
119	0	3	2	2	3	6	7	7	6.2	4.75	4.83333333333333	6	6	55	3.5	3.2	3
120	0	3	4	3	2	3	3	3	3.7	2.875	4.5	5	4.33333333333333	40	4.75	2.6	3.54
121	0	4	2	5	5	5	3	6	4	3.625	6.16666666666667	5.66666666666667	5	45	3.58333333333333	3.1	4.33
122	0	1	3	3	3	2	4	5	4.7	3.5	4.5	3.66666666666667	2.66666666666667	40	3.91666666666667	3.1	3.91
123	0	1	5	3	4	3	4	4	4.1	3.625	7	5.66666666666667	6.33333333333333	63	3.33333333333333	2.2	3.61
124	0	1	4	5	5	5	6	7	6.2	4.375	5.5	5	4.33333333333333	50	4.08333333333333	2.8	3.83
125	0	1	1	3	5	5	6	5	4.3	3.75	5.5	5	5	30	4.75	3.1	3.5
126	0	2	1	1	1	2	5	6	3.3	3.875	4.66666666666667	2.33333333333333	2.66666666666667	100	4.5	2.7	3.41
127	0	1	5	4	6	6	5	6	5.2	4.25	5.16666666666667	6	5	50	3.75	3.7	3.41
128	0	3	4	6	4	5	7	7	5.2	4.5	6.33333333333333	6.33333333333333	3.66666666666667	50	4.25	4	3.5
129	0	1	5	4	4	5	5	6	6.1	4.5	6.5	5.33333333333333	4.66666666666667	30	3.08333333333333	3.5	3.85
130	0	1	3	3	5	3	3	6	4.1	3.875	4	6.66666666666667	5	50	2.08333333333333	3.2	3.99
131	0	1	4	4	5	5	6	5	4.2	3.625	4.16666666666667	4.33333333333333	3.66666666666667	40	3.33333333333333	2.5	3.86
132	0	1	3	3	5	5	6	6	5.4	4.25	6.83333333333333	4.33333333333333	5	20	3.66666666666667	3.2	3.17
133	0	1	5	5	6	5	6	6	5	3.875	5	6	5	30	3.16666666666667	3.4	3.37
134	0	1	2	4	1	3	4	6	4.9	4	5.83333333333333	5	2.66666666666667	9	4.33333333333333	2.9	3.79
135	0	1	2	3	7	7	5	7	5.1	4.125	5.66666666666667	7	5.66666666666667	40	3.75	3.5	3.5
136	0	3	3	4	5	5	7	7	5	4.5	4.83333333333333	6.33333333333333	5.66666666666667	30	4	2.4	3.63
137	0	1	5	6	5	5	6	7	6.2	4.75	7	7	5.33333333333333	10	4.41666666666667	2.5	3.56
138	0	7	2	1	4	2	5	6	2.9	3.625	7.5	2.66666666666667	4	90	3.08333333333333	2.7	3.5
139	0	1	3	2	2	2	6	6	4.2	4	3.83333333333333	4	3.66666666666667	70	2.83333333333333	2.7	3.2
140	0	3	6	6	6	7	7	7	6.5	5	6.16666666666667	7	6.66666666666667	30	3.91666666666667	3.1	3.05
141	0	1	6	6	5	5	6	5	6	4	5.5	6	6	52	4.33333333333333	3.1	3.5
142	0	1	4	5	5	5	5	5	5.4	4.125	5.83333333333333	5	5	24	3.5	3.8	3.67
143	0	1	5	6	6	6	7	7	6.3	4.75	6.16666666666667	4	2.33333333333333	39	2.91666666666667	3.3	3.2
144	0	1	4	4	4	4	4	4	4.3	2.625	4.5	4.33333333333333	4	100	3.41666666666667	2.9	3.98
145	0	3	4	7	4	5	7	6	4.6	4.25	6.5	7	4.66666666666667	26	3.66666666666667	2.5	3.2
146	0	3	1	2	5	6	5	6	4.4	3.75	6.5	5.66666666666667	4.33333333333333	55	3.66666666666667	2.7	3.22
147	0	3	2	3	6	5	6	6	3.7	3.375	5.66666666666667	2.66666666666667	3.66666666666667	41	4.16666666666667	2.6	3.04
148	0	3	4	4	5	5	6	6	6	4.375	8	6	6	40	3.66666666666667	4	3.8
149	0	3	3	2	4	3	5	5	4.5	4.25	4.5	6.33333333333333	5.33333333333333	32	4.75	2.7	3.61
150	0	8	3	6	7	7	6	6	5	5	5.33333333333333	6	4	55	3.83333333333333	2.3	3.35
151	0	1	5	4	5	5	6	7	4.8	4.75	5.83333333333333	6	2	54	3.16666666666667	2.8	3.75
152	0	1	5	4	4	4	5	6	5.7	4.25	5	6	5	45	3.41666666666667	3.6	3.55
153	0	3	2	2	4	3	6	7	3.6	3.375	4	6	3.66666666666667	63	3.75	3.1	3.61
154	0	7	6	5	6	5	7	7	6.7	4.875	6.5	7	5.66666666666667	66	3.33333333333333	3.6	3.62
155	0	1	3	7	4	3	7	7	4.4	4.5	5	7	2	30	3.5	2.6	3.7
156	0	8	6	6	7	7	6	6	1.8	3	6.33333333333333	6	6	30	3.08333333333333	4.1	3.55
157	0	3	4	3	5	4	6	6	5.1	3.875	5.5	6.33333333333333	6	50	3.58333333333333	3.7	3.7
158	0	6	4	4	3	2	4	5	3.5	3	3.5	3.66666666666667	4.33333333333333	57	3.25	3.4	3.79
159	0	1	6	4	3	3	7	6	4.3	4.25	2.83333333333333	7	4	10	3.91666666666667	3.7	3.3
160	0	3	7	7	6	6	7	7	7	5	6.83333333333333	7	7	7	4.08333333333333	4.3	3.4
161	0	1	5	4	6	5	6	6	4	3.875	4.83333333333333	5.33333333333333	4.66666666666667	8	3.75	2.7	3
162	0	3	3	3	5	6	4	7	6.2	4.875	6	7	6.66666666666667	0	4.75	4.4	3
163	0	1	3	3	5	5	3	6	4.1	3.625	5.5	4.66666666666667	3.66666666666667	12	3.33333333333333	3.8	3.99
164	0	1	5	5	5	5	5	6	4.6	3.875	6	4	5	54	2.83333333333333	3.2	3.9
165	0	1	4	4	5	5	6	6	6.5	5	6.16666666666667	7	5.33333333333333	3	4	4.4	4
166	0	3	5	4	4	5	7	6	6	4.25	6	7	6.33333333333333	75	4.16666666666667	3.7	3.98
167	0	1	4	4	4	5	4	7	5.4	5	4.66666666666667	5	1	19	4.08333333333333	2.7	3.51
168	0	1	2	1	2	1	5	6	3.3	3.75	5.16666666666667	4	2.33333333333333	55	2.25	2.9	3.3
169	0	1	4	4	3	3	5	7	5.2	4.875	5.5	4	2	80	3.91666666666667	2.3	3.8
170	0	2	1	1	4	5	1	5	3.9	2.75	4.5	5	6	64	2.41666666666667	3.3	3.68
171	0	1	5	5	4	5	6	7	5.8	4.75	6.33333333333333	5	5	39	2.75	2.9	3.44
172	0	1	3	2	5	3	5	6	4.5	3.75	5.83333333333333	7	4.66666666666667	83	4.08333333333333	2.1	3.02
173	0	3	5	4	5	5	6	7	4.7	3.875	6.66666666666667	7	5.66666666666667	70	3.83333333333333	3.6	3.7
174	0	3	4	3	4	5	6	6	5.5	4.625	7	6	2.66666666666667	5	3.16666666666667	2.6	3.3
175	0	2	5	4	5	4	5	6	5.4	3.875	5.33333333333333	5.33333333333333	5.66666666666667	30	2.91666666666667	3.4	3.77
176	0	1	4	4	5	5	3	4	4.4	3.625	5.33333333333333	6	5.33333333333333	55	3.58333333333333	3.4	3.97
177	0	4	4	5	6	6	6	6	5.7	4.625	5.33333333333333	4.33333333333333	4.33333333333333	15	2.91666666666667	3.2	3.44
178	0	3	2	1	1	2	5	7	6.2	4.125	7.16666666666667	7	2.33333333333333	77	3.66666666666667	2.6	3.66
179	0	1	5	5	6	5	5	7	4.8	4.5	7	4	4	70	3.91666666666667	3.6	3.75
180	0	7	4	4	4	4	4	6	4	3.125	5.16666666666667	5	4	70	3	3	3.35
181	0	8	5	6	7	5	4	6	4.8	4.25	5.5	6	5	50	4.75	2	3.46
182	0	3	3	6	5	6	7	7	6	4.75	7.83333333333333	6.33333333333333	6.33333333333333	40	3.83333333333333	3.4	4.33
183	0	2	5	5	5	4	5	5	4.3	2.75	4.66666666666667	4.66666666666667	4	40	3.33333333333333	3.1	3.33
184	0	1	4	5	4	3	4	6	5.1	4	5.66666666666667	6	4	22	3.33333333333333	3.5	3.52
185	0	3	4	3	4	3	7	6	5.1	4.25	4.16666666666667	5.33333333333333	5	50	3.41666666666667	3.1	3.5
186	0	8	3	2	3	3	4	6	5.9	4.375	5.33333333333333	6	4.33333333333333	65	3	4.7	4.07
187	0	1	4	2	4	5	3	4	4.1	3.625	5.16666666666667	2	2	20	2.5	3.2	3.85
188	0	1	5	6	4	4	5	7	5.5	4.375	5.5	7	6	55	3.83333333333333	3.5	3.41
189	0	3	4	5	7	7	6	7	6.4	4.375	8	7	7	7	4.41666666666667	3.7	3.53
190	0	3	5	4	5	6	7	6	5.5	4.375	7.5	3	4	64	3.83333333333333	3.4	3.2
191	0	2	4	5	3	4	4	6	4.8	4	6	3.66666666666667	2.33333333333333	23	3.33333333333333	3.1	4.19
192	0	2	5	6	5	5	5	5	5.5	4.125	4.83333333333333	3	4	19	2.83333333333333	2.5	4.22
193	0	1	5	3	7	7	7	7	4.1	4.625	3.66666666666667	7	6	4	4	3.7	3.8
194	0	1	5	5	4	3	6	6	5.1	3.75	5	6	3	50	3.75	3.3	3
195	0	1	6	6	5	5	7	6	6.1	4.75	5.16666666666667	6	6	80	4.16666666666667	3	3.75
196	0	2	5	7	6	3	7	7	4.4	3.375	4.5	4.33333333333333	3.66666666666667	4	3.16666666666667	3.2	4
197	0	1	5	5	6	6	7	7	4.6	4.25	6.83333333333333	7	7	72	4.08333333333333	3	3.33
198	0	1	7	7	5	6	7	7	4.3	5	7.5	7	7	15	3	3.2	3.88
199	0	1	4	3	4	5	6	6	5.8	4.375	6.83333333333333	6	5.66666666666667	50	4.25	3.3	3.8
200	0	3	7	7	7	7	7	7	4.1	2.875	5.5	4.66666666666667	5.33333333333333	16	3	2.6	4.33
201	0	3	5	4	6	5	7	6	5.8	3.625	6.66666666666667	6	6	9	3.83333333333333	3.2	3.82
202	0	3	5	4	7	7	5	7	4.8	4	7	7	7	64	3.5	3.1	3.25
203	1	1	6	5	6	6	6	6	6	4.25	7	6	5.33333333333333	30	4.16666666666667	3	3.75
204	1	2	4	4	4	4	4	5	4.1	4	4.83333333333333	5	4	48	3	3.1	4.04
205	1	1	2	5	7	5	7	7	4	3	6.83333333333333	6	3.66666666666667	70	3.58333333333333	2.5	3.46
206	1	1	3	3	5	5	2	6	3.8	4.5	4.66666666666667	1.33333333333333	5.33333333333333	72	3.66666666666667	2.7	3
207	1	1	5	4	4	3	3	4	3.7	3.25	4	4.33333333333333	3.66666666666667	70	2.58333333333333	3	3.3
208	1	1	6	7	6	5	7	7	6.7	4.875	7.66666666666667	6.33333333333333	6.33333333333333	70	4.33333333333333	2.4	3.92
209	1	1	6	5	7	6	7	7	5.6	4.375	6.66666666666667	4	2	70	3.5	2.4	3.64
210	1	1	3	6	2	5	7	7	4.9	4.625	6.33333333333333	6.66666666666667	4.33333333333333	75	3.33333333333333	3.4	3.25
211	1	8	6	6	6	4	6	6	4.6	3.5	5.66666666666667	5	5	51	2.91666666666667	3.3	3.8
212	1	5	2	7	4	3	6	7	6.5	4.5	5.83333333333333	6.66666666666667	5	60	4	3.4	3.72
213	1	8	4	6	6	5	6	6	4.2	3.125	6.33333333333333	3	3	50	3.75	3	3.7
214	1	1	3	4	5	6	6	6	5.6	4	6.33333333333333	5	3.66666666666667	62	3.41666666666667	3.3	3.58
215	1	7	7	5	7	7	7	7	5.5	4.625	6.5	2	3.66666666666667	100	3.66666666666667	3	3.19
216	1	1	5	4	5	5	6	6	6.1	4.625	7.16666666666667	4	2.33333333333333	75	3.83333333333333	3.7	3.65
217	1	3	1	3	4	4	7	7	5.8	4.75	6.66666666666667	5	4.33333333333333	25	3.58333333333333	2.9	3
218	1	1	4	5	6	6	7	7	6.6	4.75	6.83333333333333	6	6.33333333333333	35	4.08333333333333	3.5	3.7
219	1	2	5	5	6	6	6	6	6.9	4.375	8	5	6	0	4	4.3	3.71
220	1	1	3	2	4	5	6	6	6.2	4	5.83333333333333	6	3.66666666666667	80	3.25	3.3	3.68
221	1	2	3	4	4	4	4	4	3.7	2.625	4.5	4	4	50	3.41666666666667	3	4
222	1	1	7	4	5	5	7	7	6.1	4.375	7.16666666666667	4.66666666666667	4	64	2.75	3.6	3.46
223	1	1	4	5	5	5	6	6	5.7	4.125	5.5	6.33333333333333	2.66666666666667	81	2.91666666666667	3.3	4
224	1	1	3	4	4	3	5	5	3.6	3.75	4.66666666666667	3	4.33333333333333	80	4.25	2.6	3.19
225	1	3	7	5	7	7	6	6	5.6	4.625	6.16666666666667	7	6.66666666666667	76	4.08333333333333	3.9	3.3
226	1	1	6	6	6	6	7	7	5.8	5	6.66666666666667	4.66666666666667	5	55	3.33333333333333	3.4	3.72
227	1	3	2	2	3	4	5	5	3.9	2.875	3.83333333333333	6	3.33333333333333	76	3	2.3	2.9
228	1	1	4	5	5	5	6	5	3.4	3.5	4.83333333333333	3.33333333333333	4	50	3.41666666666667	1.9	3.01
229	1	1	3	3	2	3	4	5	5.5	3.625	5.33333333333333	3.66666666666667	3	40	4	3.1	3.46
230	1	5	4	1	4	4	4	6	6	4.375	5.33333333333333	4	5	20	2.25	3.2	3.8
231	1	1	4	3	5	5	6	6	4.4	4.5	6	4	6	46	2.83333333333333	2.9	3.6
232	1	1	5	4	4	5	7	7	7	4.875	7	7	4	80	4.33333333333333	2.6	3.41
233	1	1	4	3	5	7	6	7	6.2	4.5	6.33333333333333	4.33333333333333	3.66666666666667	20	3.5	2.1	3.28
234	1	4	4	6	5	2	7	5	4.5	3.875	5.33333333333333	2.33333333333333	3.66666666666667	70	4	2.9	4
235	1	1	4	5	5	5	5	6	5.1	3.875	5.83333333333333	4	5	25	3.33333333333333	3.4	3.75
236	1	1	2	2	6	5	6	6	4.7	4.125	3.83333333333333	3.66666666666667	3.33333333333333	51	3.91666666666667	3	3.55
237	1	3	5	5	5	5	5	6	5.7	4.125	6.66666666666667	6	5.66666666666667	58	3.5	3.4	3.41
238	1	1	3	7	4	5	7	6	5.3	4.875	7.16666666666667	7	5.33333333333333	55	3.66666666666667	2.7	3
239	1	2	3	3	3	5	5	4	4.1	3.375	4.66666666666667	4	4	56	2.83333333333333	3.5	2.84
240	1	3	3	3	4	3	5	4	4.5	3.625	5.33333333333333	7	3	69	3.75	1.7	3.3
241	1	7	2	5	6	6	6	7	3	3.875	3.33333333333333	2.33333333333333	6	71	3.58333333333333	3	2.28
242	1	1	3	6	3	3	7	6	6	4.5	6.83333333333333	4.66666666666667	4.33333333333333	25	3	3.2	3.88
243	1	8	5	3	3	5	6	6	6.5	4.375	5.16666666666667	4.33333333333333	4	46	2.5	3.3	3
244	1	1	7	7	7	7	7	7	6.1	5	8	7	7	20	2.33333333333333	4.2	3.96
245	1	1	3	6	3	5	7	7	5.4	4.875	7.5	7	5.66666666666667	30	4.41666666666667	3.9	3.67
246	1	7	4	3	5	5	7	7	3.7	4.375	4.5	2	2.66666666666667	70	3.41666666666667	3.8	3.6
247	1	3	5	5	5	5	5	5	4.1	3	4.66666666666667	4.33333333333333	3.66666666666667	39	3.25	3	3
248	1	7	5	6	5	5	6	6	6.1	4.875	8	7	7	75	3.91666666666667	3.2	3.87
249	1	2	4	4	4	4	4	4	4	3	5	4	4	62	3	3	3.34
250	1	3	5	5	5	5	6	7	6.3	4.625	6.33333333333333	5.33333333333333	5.33333333333333	82	3.58333333333333	3.2	3.65
251	1	3	6	5	6	6	6	7	4.9	5	6	7	6	57	3.33333333333333	3	3.6
252	1	1	2	7	4	2	5	7	3.7	4	4.5	3.33333333333333	1.66666666666667	40	2.08333333333333	3.1	3.68
253	1	1	7	7	7	7	7	7	6.7	5	7.66666666666667	6.66666666666667	7	30	4.75	4.4	3.81
254	1	7	4	4	5	4	5	4	4	3.25	4.5	5	4	100	3.25	3	3.22
255	1	3	2	1	2	6	4	7	4.2	4	5.83333333333333	5	5.66666666666667	20	4.08333333333333	3.3	3.8
256	1	7	4	5	5	4	5	7	5.5	4	5	6	4	14	3.5	3.1	3.01
257	1	4	2	3	3	3	1	4	4.1	2.5	3.66666666666667	3.66666666666667	2.33333333333333	33	2.75	3	3.55
258	1	1	4	4	5	5	6	6	6	4	6.33333333333333	3.66666666666667	3.33333333333333	80	3.08333333333333	3.7	3.75
259	1	1	4	3	3	3	5	6	5.5	4.375	5.16666666666667	6	2	29	2.91666666666667	2.6	3.57
260	1	2	1	5	6	7	7	6	5.2	4	5.5	7	5.66666666666667	49	3.75	2	3.68
261	1	1	5	7	5	6	7	6	5.7	4.125	5.83333333333333	4	4.33333333333333	1	3.66666666666667	2.8	3.8
262	1	1	5	4	3	4	6	7	5.7	4.25	5	6.66666666666667	5.66666666666667	15	2.75	3.1	3.2
263	1	3	6	6	5	6	6	7	6.8	4.375	5.83333333333333	5	6.33333333333333	30	2.91666666666667	3.6	3.24
264	1	1	1	1	1	1	3	1	1.5	1.75	1.16666666666667	1.66666666666667	4.66666666666667	80	3.91666666666667	2.4	3.5
265	1	1	5	5	7	5	4	6	4.7	3.5	5.5	4	4.33333333333333	50	4.33333333333333	2	3.6
266	1	3	4	6	3	4	5	6	5.3	4.5	5.16666666666667	4.33333333333333	3.33333333333333	57	3.25	1.2	3
267	1	7	5	4	5	5	6	7	4.9	4.375	6	5	3	37	3.33333333333333	3.3	3
268	1	1	3	6	5	6	6	7	6.2	4.625	7.33333333333333	7	5.33333333333333	56	3.66666666666667	3.6	3.83
269	1	1	5	5	6	7	6	7	6.5	4.5	7	6.33333333333333	6	55	4.41666666666667	2.7	3.4
270	1	4	4	4	7	7	5	6	4.8	4.25	5.83333333333333	7	4.33333333333333	21	3.66666666666667	3	3.9
271	1	1	1	2	6	6	7	7	5.5	4	5.16666666666667	4.66666666666667	1	30	2.91666666666667	3	3.5
272	1	1	5	7	6	6	7	6	6.5	4.875	7.66666666666667	6.33333333333333	7	39	3.83333333333333	3.8	3.76
273	1	2	5	7	5	4	5	6	4.7	3.375	5.66666666666667	3	5	0	3.5	2.9	3.7
274	1	3	3	5	6	6	7	7	6.9	4.875	7.16666666666667	6	7	20	4.16666666666667	3.1	3.2
275	1	1	4	4	4	5	4	4	4	4.625	4.66666666666667	4	4.66666666666667	59	3.08333333333333	3	4.04
276	1	4	6	6	3	4	6	6	4.8	4.25	7	6	5	63	3.66666666666667	3.1	4
277	1	1	7	7	4	5	7	7	6.4	5	6.66666666666667	7	3.33333333333333	86	3.83333333333333	3.2	4
278	1	1	5	4	2	3	3	3	3.2	2	3	3.66666666666667	1.66666666666667	70	3.83333333333333	2.9	3
279	1	2	5	1	2	1	6	6	5.6	4.5	5.66666666666667	3	2	29	2.58333333333333	1.8	3.77
280	1	1	4	4	5	3	6	6	5.8	4.75	6.5	6	3	16	3.16666666666667	3.6	4.09
281	1	1	4	4	4	4	7	6	5.7	4.375	6.66666666666667	5.33333333333333	3.33333333333333	70	4	4.1	3.59
282	1	1	5	3	5	6	7	7	6	4.5	8	4.33333333333333	5.33333333333333	49	4.25	3.1	3.9
283	1	3	4	6	5	4	6	7	6.3	4.75	6.33333333333333	5.33333333333333	2.33333333333333	20	3.83333333333333	3.6	2.51
284	1	2	5	4	4	4	4	4	4	3	5.16666666666667	4	3.33333333333333	50	3.58333333333333	3	3.21
285	1	1	3	5	6	6	6	7	5	4.125	5.16666666666667	6	4.33333333333333	82	3.58333333333333	2.8	3.5
286	1	1	3	2	5	5	5	6	5	4.375	6.66666666666667	7	6	19	4.5	2.9	3.87
287	1	1	2	3	5	4	6	7	4.6	3.75	4.33333333333333	4.33333333333333	4.66666666666667	71	3.41666666666667	2.8	3.5
288	1	1	3	4	4	4	6	7	6.8	4.75	7.66666666666667	6	5	50	3.83333333333333	2.8	3.6
289	1	8	5	5	4	3	4	5	4.9	3.375	4.5	5	3.33333333333333	24	3.5	3.4	3
290	1	3	2	5	5	6	7	6	6.2	4.625	7	7	6	10	3.16666666666667	2.3	3.94
291	1	1	1	2	3	5	3	3	3.4	2.75	6.16666666666667	3.66666666666667	4	30	3.58333333333333	1.9	3
292	1	1	3	4	5	5	5	6	5.1	3.875	4.66666666666667	5	4.33333333333333	76	3.16666666666667	2.3	3.31
293	1	1	5	7	7	7	6	7	5.8	4.875	6.83333333333333	7	6	33	3	3	3.94
294	1	1	5	5	5	5	6	6	5.5	3.625	5.16666666666667	6	3.66666666666667	55	3.58333333333333	2.7	3
295	1	1	4	1	2	3	5	7	3.5	2.75	7.16666666666667	2	3.33333333333333	51	3.16666666666667	2.4	3.5
296	1	1	2	5	3	3	5	6	5	3.875	7	1.33333333333333	1	30	3.16666666666667	2.7	3.1
297	1	2	3	3	3	2	5	6	5.4	4.375	5.66666666666667	4.66666666666667	3	86	3.41666666666667	3.3	3.32
298	1	1	5	5	2	3	7	7	4.4	3.875	5.83333333333333	5	2.66666666666667	10	3.75	2.8	3.5
299	1	1	7	4	3	5	6	5	3.5	3.375	6.16666666666667	6.33333333333333	6	99	4	3	3.86
300	1	1	5	6	6	6	5	7	6.5	4.125	6.5	6	6	23	2.33333333333333	4	3.46
301	1	2	2	5	2	3	7	6	5.2	3.75	4.66666666666667	6	6.33333333333333	35	3.41666666666667	2.5	3
302	1	3	6	6	5	6	6	6	5.5	4.25	6.16666666666667	7	6.33333333333333	34	2.58333333333333	3.6	3.66
303	1	1	5	5	5	3	6	7	4.3	3.875	5.5	4.66666666666667	3	40	3.58333333333333	2.9	3.4
304	1	1	3	2	3	3	6	6	4.9	4.375	5.33333333333333	5	3.66666666666667	60	3.83333333333333	3	3.9
305	1	1	7	7	4	5	7	6	5.5	4	5.33333333333333	7	5.66666666666667	72	3.83333333333333	2.2	3.1
306	1	1	1	1	2	2	6	6	1.9	3.625	3	2.33333333333333	5.66666666666667	96	2.91666666666667	2.3	3.34
307	1	1	2	4	3	5	5	6	5	4.5	6	3	2	63	2.75	1.9	3.5
308	1	3	5	4	4	4	6	6	4.8	3.875	5.66666666666667	3.66666666666667	2.66666666666667	51	2.58333333333333	2.1	2.97
309	1	1	3	3	4	4	3	5	4	3.375	6.5	5.33333333333333	5	71	3.91666666666667	2.9	3.3
310	1	3	6	2	1	1	7	6	5.1	4.625	3	5.33333333333333	5	85	4.66666666666667	1.8	3.28
311	1	1	5	5	6	7	6	7	6.8	4.875	7	6	6	15	4.58333333333333	3.4	3.46
312	1	3	3	3	5	5	4	5	4.2	2.75	4	4	4	44	3	2.8	3.21
313	1	3	3	6	4	3	7	6	5.6	4.125	6.16666666666667	6	3	29	3.66666666666667	3.1	3.5
314	1	1	7	5	5	6	7	7	6.3	4.875	6.83333333333333	7	5	95	3.66666666666667	4.1	3.5
315	1	8	3	5	4	6	5	7	6	4.5	5.5	6.66666666666667	5.33333333333333	50	1.66666666666667	2.7	3.36
316	1	3	5	6	6	6	6	7	5.9	4.75	7.33333333333333	6.66666666666667	3.66666666666667	60	4.08333333333333	3.4	4
317	1	1	3	5	3	3	6	5	3.7	3.75	4	2.66666666666667	3	68	3.83333333333333	2.3	2.58
318	1	1	4	5	4	3	6	7	6.4	5	5.66666666666667	4.33333333333333	2	78	2.91666666666667	3.9	3.2
319	1	1	5	7	5	6	6	7	5.6	4.5	6.66666666666667	5.66666666666667	4.66666666666667	30	4.08333333333333	2.2	3.51
320	1	8	2	3	3	3	5	7	6.9	5	5.83333333333333	4	2	67	3.5	3	3.33
321	1	1	3	4	4	5	3	5	5.7	3.5	3.5	5	3.33333333333333	27	2.75	3	3.21
322	1	1	5	4	7	6	6	6	5.4	4.375	7	6	3	60	4	3	3.7
323	1	1	2	3	4	5	6	6	5.9	4.375	6.33333333333333	6	3.66666666666667	60	3.25	2.9	3.8
324	1	1	5	4	5	5	5	6	5.6	4.25	5.83333333333333	5	5.33333333333333	48	3.58333333333333	3.6	3.39
325	1	2	5	5	2	4	6	6	5.4	3.875	5.83333333333333	5.66666666666667	5.66666666666667	40	3.91666666666667	3.5	3.7
326	1	2	4	4	6	6	5	6	6.4	5	6.16666666666667	7	5.66666666666667	10	4.25	2.9	3.02
327	1	3	5	6	6	7	7	7	5.3	4.75	5.16666666666667	7	6.66666666666667	25	3.75	4.1	3.1
328	1	2	3	3	3	3	4	5	4.4	3.5	5.33333333333333	2.33333333333333	3	81	4.08333333333333	2.5	3.8
329	1	3	3	3	7	7	7	7	5	3.75	7	7	7	67	4.33333333333333	1.9	3.32
330	1	1	5	5	7	6	6	6	4.7	4	5	2	5.33333333333333	71	3.5	3.7	3
331	1	3	5	6	7	6	7	6	6.3	4.875	6.5	6.33333333333333	6	11	4.58333333333333	3.9	2.65
332	1	2	5	4	3	3	4	3	3.2	2.25	3.66666666666667	3.66666666666667	2.66666666666667	65	4.25	2.6	3.33
333	1	1	5	5	7	6	7	7	6.4	5	6	7	7	25	3	3.3	3.5
334	1	7	4	4	5	7	7	6	6.4	4.75	5.66666666666667	6.66666666666667	5.33333333333333	80	3.75	3.4	3.02
335	1	7	5	5	5	4	3	3	3.6	3.25	4.83333333333333	7	5.66666666666667	20	4	2.7	2.8
336	1	2	5	3	4	5	4	5	3.2	3.25	3.33333333333333	4	4.66666666666667	65	3.08333333333333	1.8	3.63
337	1	2	4	4	4	4	4	4	4	3	5	4	4	9	3	3.2	4.33
338	1	1	2	2	4	6	7	7	7	4.375	8	7	7	100	3.83333333333333	4.4	3.5
339	1	3	5	7	6	6	6	7	5.7	4.75	7	6.33333333333333	6.33333333333333	34	3.75	2.8	3.6
340	1	4	5	5	4	3	5	6	5.1	4	5.33333333333333	5.33333333333333	5	50	3.25	2.9	3.2
341	1	3	5	5	6	6	6	6	6	4.25	6.83333333333333	6	4	50	3.83333333333333	3.8	4.2
342	1	1	4	3	4	5	7	7	6.2	4.375	6.33333333333333	6	3	23	3.25	3.5	3.5
343	1	4	4	4	5	5	5	6	4.2	3.5	6.83333333333333	6	6	48	3.66666666666667	2.6	3.7
344	1	5	5	7	7	7	7	7	6.3	4.25	6.16666666666667	3.66666666666667	5	46	2.58333333333333	2.6	3.07
345	1	1	5	3	6	7	7	7	4.3	4.5	6.5	3.66666666666667	6.66666666666667	79	4.16666666666667	4.5	3.68
346	1	1	7	7	7	7	7	7	6.9	4.875	5.5	7	7	70	4.58333333333333	2.7	3.57
347	1	7	5	4	4	5	4	6	6	4.125	6.16666666666667	6	3.66666666666667	80	3.58333333333333	4.4	3.59
348	1	8	4	4	4	4	5	5	4.3	3.75	3.66666666666667	2.33333333333333	3.33333333333333	60	3.16666666666667	2.5	3
